# Supplementary material for: Curcumenol from Curcuma zedoaria: a second monoclinic modification
Source: Acta Crystallogr Sect E Struct Rep Online. 2010 Oct 20;66(Pt 11):o2844. doi: 10.1107/S1600536810040559 (PMC3009189; doi:10.1107/S1600536810040559)
Supplement: Supplementary file 2 [file e-66-o2844-Isup2.hkl]

# 
# h,k,l, Fc-squared, Fo-squared, sigma(Fo-squared) and status flag 
# 
data_I
_shelx_title '  P21 2923 Friedel pairs merged' 
_shelx_refln_list_code          4 
_shelx_F_calc_maximum      134.75 
_exptl_crystal_F_000       512.00 
_reflns_d_resolution_high  0.7698 
 
loop_ 
 _symmetry_equiv_pos_as_xyz 
 'x, y, z' 
 '-x, y+1/2, -z' 
 
_cell_length_a     9.3495 
_cell_length_b    12.5350 
_cell_length_c    11.7727 
_cell_angle_alpha  90.000 
_cell_angle_beta   96.532 
_cell_angle_gamma  90.000 
 
_shelx_F_squared_multiplier     1.000 
 
loop_ 
 _refln_index_h 
 _refln_index_k 
 _refln_index_l 
 _refln_F_squared_calc 
 _refln_F_squared_meas 
 _refln_F_squared_sigma 
 _refln_observed_status 
   1   0   0     2021.95     1787.16     55.99 o 
   2   0   0       17.38       22.85      1.90 o 
   3   0   0       38.10       35.01      2.53 o 
   4   0   0       64.82       65.05      3.52 o 
   5   0   0        2.85        3.66      2.23 o 
   6   0   0       16.23       13.85      2.85 o 
   7   0   0       52.45       55.66      4.54 o 
   8   0   0       57.94       62.25      5.07 o 
   9   0   0       46.56       49.00      7.13 o 
  10   0   0        7.51        6.59      5.34 o 
  11   0   0        0.57       -6.84      5.02 o 
  12   0   0       17.08       27.11      7.57 o 
   1   1   0    11927.59    11293.24    168.89 o 
   2   1   0     1286.41     1167.71     36.01 o 
   3   1   0      426.64      400.88      6.41 o 
   4   1   0      146.87      136.23      3.72 o 
   5   1   0       25.07       37.22      3.73 o 
   6   1   0      454.57      459.04      8.35 o 
   7   1   0      733.55      728.74     12.03 o 
   8   1   0       95.86       95.52      5.47 o 
   9   1   0       40.66       29.80      4.14 o 
  10   1   0       24.92       17.75      5.04 o 
  11   1   0       69.96       61.46      6.10 o 
  12   1   0       28.44       41.53      6.88 o 
   0   2   0      535.53      545.02     14.73 o 
   1   2   0      988.48      935.05     15.85 o 
   2   2   0     2137.32     2064.94     27.47 o 
   3   2   0      545.27      517.15      7.13 o 
   4   2   0      238.77      251.04      4.78 o 
   5   2   0      999.49     1044.81     13.43 o 
   6   2   0      142.97      134.46      4.09 o 
   7   2   0        9.81        6.95      2.20 o 
   8   2   0      362.84      353.55      8.51 o 
   9   2   0      213.96      205.57      7.52 o 
  10   2   0       61.89       49.41      5.32 o 
  11   2   0       21.48       15.84      4.54 o 
   1   3   0      339.34      322.11      4.73 o 
   2   3   0     2745.11     2711.05     36.46 o 
   3   3   0      616.88      571.31     21.44 o 
   4   3   0      539.10      587.16      9.10 o 
   5   3   0      394.95      382.70      6.62 o 
   6   3   0        6.50        6.53      1.94 o 
   7   3   0      109.99       97.32      4.86 o 
   8   3   0      546.15      530.81     10.85 o 
   9   3   0      474.57      491.04     10.89 o 
  10   3   0       20.30       18.74      4.19 o 
  11   3   0        7.04       12.70      4.30 o 
   0   4   0      132.37      159.51      4.66 o 
   1   4   0      191.25      187.32      4.08 o 
   2   4   0      205.53      222.22      4.18 o 
   3   4   0     1604.54     1694.09     24.12 o 
   4   4   0       44.95       36.53      2.38 o 
   5   4   0        1.91        1.51      1.64 o 
   6   4   0      158.81      144.33      4.53 o 
   7   4   0      575.04      582.89      9.71 o 
   8   4   0      520.15      509.97     10.63 o 
   9   4   0      128.50      132.94      6.34 o 
  10   4   0        3.73       10.22      3.97 o 
  11   4   0       33.22       26.76      5.14 o 
   1   5   0      628.26      706.12      9.20 o 
   2   5   0      904.27      990.52     12.35 o 
   3   5   0       38.10       39.95      2.45 o 
   4   5   0      163.29      167.03      4.72 o 
   5   5   0      303.80      292.51      7.05 o 
   6   5   0       36.36       38.27      2.87 o 
   7   5   0       74.57       71.45      3.80 o 
   8   5   0      298.89      296.14      9.52 o 
   9   5   0      214.62      234.85      7.71 o 
  10   5   0       17.65       17.04      4.44 o 
  11   5   0       32.30       45.96      5.79 o 
   0   6   0     2560.44     2593.63     47.66 o 
   1   6   0      364.95      366.56      6.43 o 
   2   6   0      732.65      819.39     14.10 o 
   3   6   0     1126.52     1183.61     14.92 o 
   4   6   0       63.99       59.13      3.23 o 
   5   6   0      109.36      118.66      7.24 o 
   6   6   0      296.20      273.96      6.25 o 
   7   6   0        8.93        9.67      2.66 o 
   8   6   0       39.38       42.44      4.50 o 
   9   6   0      107.56      121.35      6.32 o 
  10   6   0       59.77       55.59      5.68 o 
  11   6   0       43.08       40.57      5.73 o 
   1   7   0      389.51      413.96      6.75 o 
   2   7   0      174.16      194.92      4.55 o 
   3   7   0      219.24      220.15      4.98 o 
   4   7   0      263.40      295.57      6.16 o 
   5   7   0       54.10       44.15      3.07 o 
   6   7   0      239.23      247.08      6.67 o 
   7   7   0        1.32        2.22      2.71 o 
   8   7   0        0.75        1.99      2.21 o 
   9   7   0        3.04       -3.45      3.01 o 
  10   7   0      189.44      204.62     11.62 o 
   0   8   0      942.09      894.59     29.06 o 
   1   8   0      355.23      364.44      8.11 o 
   2   8   0      302.80      301.52      6.37 o 
   3   8   0       16.93       13.76      2.15 o 
   4   8   0      109.63      102.56      4.12 o 
   5   8   0      501.05      484.38     10.59 o 
   6   8   0       74.59       64.94      3.80 o 
   7   8   0       91.75      100.00      8.17 o 
   8   8   0       27.70       19.08      5.45 o 
   9   8   0       28.57       24.54      7.88 o 
  10   8   0      249.50      276.82     10.30 o 
   1   9   0      153.94      166.48      4.51 o 
   2   9   0     1099.06     1110.79     16.22 o 
   3   9   0      278.42      271.04      8.12 o 
   4   9   0      106.57      114.37      5.08 o 
   5   9   0      378.62      333.75      8.08 o 
   6   9   0      463.28      442.67      9.68 o 
   7   9   0      103.91      110.67      6.55 o 
   8   9   0       10.83        9.74      3.81 o 
   9   9   0        5.06        5.13      4.67 o 
  10   9   0       91.95      102.01      8.93 o 
   0  10   0      524.38      511.61     12.17 o 
   1  10   0      557.61      564.40     10.35 o 
   2  10   0       31.96       34.76      4.07 o 
   3  10   0      201.90      195.95      6.47 o 
   4  10   0      306.50      296.15      8.49 o 
   5  10   0       52.41       59.34      4.30 o 
   6  10   0      103.97       80.26     18.89 o 
   7  10   0       43.19       39.75      5.91 o 
   8  10   0       45.18       41.69      6.27 o 
   9  10   0        4.46        3.27      4.70 o 
   1  11   0      217.56      220.09      7.41 o 
   2  11   0      270.82      269.31     10.35 o 
   3  11   0      204.62      192.66      6.31 o 
   4  11   0       98.76      101.18      5.97 o 
   5  11   0       36.90       39.75      4.55 o 
   6  11   0      169.23      157.21      9.35 o 
   7  11   0        1.01       -0.51      6.07 o 
   8  11   0        9.38       14.25      5.32 o 
   0  12   0       14.01       13.52      5.00 o 
   1  12   0        4.48        1.71      2.92 o 
   2  12   0       80.73       81.03      6.45 o 
   3  12   0       35.58       26.62      4.80 o 
   4  12   0       11.65       10.78      4.19 o 
   5  12   0      147.63      154.30      7.47 o 
   6  12   0       20.06       28.73      6.09 o 
   7  12   0       21.01        8.87      4.27 o 
   8  12   0       17.94       22.16      5.80 o 
   1  13   0       66.62       78.08      6.77 o 
   2  13   0       84.36       96.22      9.45 o 
   3  13   0       62.72       50.58      5.74 o 
   4  13   0       93.99      101.14     10.24 o 
   5  13   0       19.42       23.01      6.58 o 
   6  13   0       21.91       24.95      6.74 o 
   7  13   0       29.63       33.96      7.44 o 
   0  14   0       31.69       46.40     11.28 o 
   1  14   0      136.15      146.86     11.94 o 
   2  14   0       33.28       21.62      6.60 o 
   3  14   0        4.06       10.82      5.64 o 
   4  14   0       56.20       72.26      9.08 o 
   5  14   0       49.72       38.93      7.96 o 
   6  14   0        2.13        3.90      6.24 o 
   1  15   0       13.59       26.36      7.52 o 
   2  15   0      152.25      163.63     13.17 o 
   3  15   0       26.59       32.63      7.61 o 
   4  15   0       38.24       39.70     10.51 o 
   0  16   0       22.82       18.13     10.48 o 
   1  16   0       10.26       10.01      7.19 o 
   2  16   0        1.03       -4.39      7.43 o 
 -12   0   1       18.72       15.21      7.35 o 
 -11   0   1       19.11       19.96     10.52 o 
 -10   0   1       54.36       71.40      8.50 o 
  -9   0   1        8.77       12.53      3.62 o 
  -8   0   1      891.62      830.05     17.85 o 
  -7   0   1      317.53      303.11      9.11 o 
  -6   0   1       45.12       47.52      4.06 o 
  -5   0   1       14.33       13.22      2.61 o 
  -4   0   1     3875.75     3962.23     61.17 o 
  -3   0   1       19.24       16.29      2.24 o 
  -2   0   1     1160.98     1079.69     17.52 o 
  -1   0   1     3475.73     3219.84     48.21 o 
   1   0   1      583.30      552.25      9.01 o 
   2   0   1       27.11       24.06      1.88 o 
   3   0   1      753.53      739.42     15.79 o 
   4   0   1       71.03       69.03      4.43 o 
   5   0   1        0.01        1.13      1.43 o 
   6   0   1      244.73      240.67      8.84 o 
   7   0   1       38.41       43.73      4.77 o 
   8   0   1       33.25       38.18      9.51 o 
   9   0   1        1.83       -3.63      5.11 o 
  10   0   1       28.50       26.86      6.31 o 
  11   0   1       47.38       46.64     11.03 o 
 -12   1   1       22.27       24.15      5.14 o 
 -11   1   1       19.98       23.35      4.65 o 
 -10   1   1       23.00       18.42      4.34 o 
  -9   1   1      261.70      251.52      7.53 o 
  -8   1   1      208.73      222.20      5.92 o 
  -7   1   1      444.76      433.46      7.87 o 
  -6   1   1      412.35      411.13      7.24 o 
  -5   1   1      783.29      821.38     14.78 o 
  -4   1   1     2580.53     2565.17     28.78 o 
  -3   1   1       73.56       74.90      2.56 o 
  -2   1   1      242.49      233.62      4.24 o 
  -1   1   1      565.66      524.96      6.86 o 
   0   1   1     5211.52     4424.17     50.99 o 
   1   1   1     2014.84     1847.66     45.66 o 
   2   1   1     1554.21     1467.41     27.44 o 
   3   1   1     1239.67     1216.38     14.17 o 
   4   1   1      400.44      384.83      5.95 o 
   5   1   1      272.08      287.70      5.27 o 
   6   1   1       28.59       33.19      2.36 o 
   7   1   1       86.57       84.34      3.61 o 
   8   1   1      190.24      174.54      6.20 o 
   9   1   1      131.39      118.94      7.09 o 
  10   1   1       18.14       14.75      4.15 o 
  11   1   1       41.63       40.07      5.45 o 
 -12   2   1       27.80       25.67      5.27 o 
 -11   2   1        7.85        7.71      4.12 o 
 -10   2   1       39.22       42.47      5.34 o 
  -9   2   1       49.92       44.24      3.97 o 
  -8   2   1      910.51      884.25     14.62 o 
  -7   2   1      107.98      111.63      4.74 o 
  -6   2   1      308.12      301.03      6.71 o 
  -5   2   1      464.44      455.36      8.03 o 
  -4   2   1      428.13      413.10      7.14 o 
  -3   2   1      108.00      103.92      3.28 o 
  -2   2   1      359.96      342.47      5.52 o 
  -1   2   1      663.12      616.45     17.22 o 
   0   2   1     4208.55     4122.49     47.68 o 
   1   2   1     6379.93     6119.44     71.04 o 
   2   2   1     3935.00     3761.58     40.27 o 
   3   2   1      218.00      224.45      4.33 o 
   4   2   1        2.44        1.09      1.34 o 
   5   2   1       82.43       81.85      3.79 o 
   6   2   1       31.50       30.28      2.35 o 
   7   2   1      486.76      525.39     10.14 o 
   8   2   1      228.51      234.38      7.00 o 
   9   2   1       16.50       18.17      4.01 o 
  10   2   1       28.22       23.27      4.56 o 
  11   2   1       63.93       64.38      6.29 o 
 -11   3   1       36.44       33.27      5.26 o 
 -10   3   1        6.78        8.38      3.74 o 
  -9   3   1      494.75      467.45     12.33 o 
  -8   3   1       81.71       80.33      4.13 o 
  -7   3   1      792.52      802.15     12.02 o 
  -6   3   1      200.66      201.30      5.10 o 
  -5   3   1      492.16      519.02      8.08 o 
  -4   3   1      313.52      323.67      5.73 o 
  -3   3   1      545.43      529.06      8.20 o 
  -2   3   1      588.19      573.36      8.16 o 
  -1   3   1     1036.06     1037.21     13.18 o 
   0   3   1     5029.28     4968.56     55.37 o 
   1   3   1     7823.69     7158.55    268.03 o 
   2   3   1     1547.77     1617.92     18.34 o 
   3   3   1      957.30     1054.81     12.85 o 
   4   3   1      408.28      436.19      7.23 o 
   5   3   1      517.83      524.79      8.72 o 
   6   3   1      172.81      166.88      4.70 o 
   7   3   1        0.36        0.28      2.48 o 
   8   3   1      134.64      157.30      6.24 o 
   9   3   1       41.18       46.58      4.84 o 
  10   3   1       29.51       28.47      6.35 o 
  11   3   1       43.31       48.99      7.56 o 
 -11   4   1       32.83       28.22      5.06 o 
 -10   4   1       51.87       60.20      5.12 o 
  -9   4   1      116.00      115.75      6.01 o 
  -8   4   1      213.95      219.69      7.41 o 
  -7   4   1      362.90      381.73      7.56 o 
  -6   4   1       69.75       67.53      3.39 o 
  -5   4   1       24.81       28.42      2.26 o 
  -4   4   1      338.60      355.47      7.61 o 
  -3   4   1       86.68       88.80      3.95 o 
  -2   4   1      102.17       99.54      3.69 o 
  -1   4   1      280.05      268.68      6.06 o 
   0   4   1      623.19      641.84      8.14 o 
   1   4   1     1356.24     1377.35     18.29 o 
   2   4   1      767.76      770.32     11.87 o 
   3   4   1      461.22      501.33      7.29 o 
   4   4   1      805.87      885.80     11.71 o 
   5   4   1      446.84      442.50      7.83 o 
   6   4   1      132.98      130.17      4.29 o 
   7   4   1      266.21      262.09      8.14 o 
   8   4   1       75.19       79.73      4.86 o 
   9   4   1      190.90      180.02     11.48 o 
  10   4   1       31.12       30.42      4.78 o 
  11   4   1        4.82        4.85      4.23 o 
 -11   5   1       67.91       66.88      6.47 o 
 -10   5   1       77.55       76.90      5.60 o 
  -9   5   1      304.13      341.58      9.11 o 
  -8   5   1       13.94       17.36      3.25 o 
  -7   5   1       36.89       30.38      2.85 o 
  -6   5   1       13.91        6.64      2.13 o 
  -5   5   1        9.45        8.74      1.89 o 
  -4   5   1      231.37      231.91      6.48 o 
  -3   5   1      129.41      132.33      3.70 o 
  -2   5   1      281.44      290.80      6.99 o 
  -1   5   1      231.01      228.75      4.85 o 
   0   5   1      873.85      930.34     12.86 o 
   1   5   1      466.82      486.67      7.52 o 
   2   5   1      655.12      711.93     10.44 o 
   3   5   1     2923.30     3058.39     37.35 o 
   4   5   1      355.97      348.08      6.44 o 
   5   5   1       35.92       39.95      2.67 o 
   6   5   1      107.21      109.51      4.83 o 
   7   5   1      134.74      119.91      5.50 o 
   8   5   1      122.97      135.04      6.11 o 
   9   5   1       78.48       74.07      6.00 o 
  10   5   1       44.67       55.81      5.87 o 
  11   5   1       50.82       57.93      6.25 o 
 -11   6   1       26.49       23.82      5.69 o 
 -10   6   1       37.11       45.70      4.83 o 
  -9   6   1        1.46        5.18      3.29 o 
  -8   6   1        6.79       12.50      2.96 o 
  -7   6   1       39.53       45.91      3.42 o 
  -6   6   1      152.55      177.11      5.57 o 
  -5   6   1      197.14      197.66      5.55 o 
  -4   6   1      463.24      453.11      7.60 o 
  -3   6   1      496.35      512.00      7.93 o 
  -2   6   1      462.86      457.04      7.00 o 
  -1   6   1      194.83      197.72      4.36 o 
   0   6   1     1019.40     1096.54     20.00 o 
   1   6   1      373.48      385.49      6.91 o 
   2   6   1      266.57      269.61      5.13 o 
   3   6   1      120.33      113.94      3.92 o 
   4   6   1       18.69       21.77      2.39 o 
   5   6   1      407.95      436.87      7.73 o 
   6   6   1      346.22      334.49      6.89 o 
   7   6   1      155.90      146.59     14.59 o 
   8   6   1       58.15       57.33      4.49 o 
   9   6   1       41.34       39.64      4.32 o 
  10   6   1       96.05       95.36      7.04 o 
  11   6   1       69.46       66.49      6.83 o 
 -10   7   1      142.67      154.88      8.51 o 
  -9   7   1        5.77        4.55      5.15 o 
  -8   7   1       49.23       60.55      5.35 o 
  -7   7   1       54.75       63.32      4.08 o 
  -6   7   1      191.03      186.82      5.43 o 
  -5   7   1       64.40       71.15      6.58 o 
  -4   7   1      166.03      170.86      4.69 o 
  -3   7   1      714.22      751.98     10.66 o 
  -2   7   1      108.77      118.98      3.84 o 
  -1   7   1      243.13      243.80      5.17 o 
   0   7   1      227.67      205.13      4.39 o 
   1   7   1      407.71      439.65      7.02 o 
   2   7   1       14.70       18.16      1.97 o 
   3   7   1      206.31      197.14      7.28 o 
   4   7   1        6.07        6.27      2.00 o 
   5   7   1      245.45      233.85      6.21 o 
   6   7   1       68.42       57.68      4.07 o 
   7   7   1       89.75       95.00      5.17 o 
   8   7   1       14.74       10.16      3.14 o 
   9   7   1      112.05       92.14      8.66 o 
  10   7   1        8.26       17.53      5.65 o 
 -10   8   1      105.92      107.02      7.47 o 
  -9   8   1       11.61        6.55      3.80 o 
  -8   8   1        6.20        3.54      3.27 o 
  -7   8   1        4.54        3.89      2.73 o 
  -6   8   1      129.99      135.45      6.10 o 
  -5   8   1       85.06       87.39      4.61 o 
  -4   8   1      289.52      307.12      6.45 o 
  -3   8   1      245.52      253.83      5.56 o 
  -2   8   1       61.52       63.16      2.97 o 
  -1   8   1      189.46      189.09      4.78 o 
   0   8   1      434.59      447.42     11.99 o 
   1   8   1      173.89      177.89      4.97 o 
   2   8   1      106.35      108.36      3.79 o 
   3   8   1       86.75       98.84      3.83 o 
   4   8   1      122.22      119.69      7.74 o 
   5   8   1       63.93       66.02      3.74 o 
   6   8   1      890.79      889.71     18.23 o 
   7   8   1       80.70       80.44      5.58 o 
   8   8   1      115.69      126.00      6.33 o 
   9   8   1       50.83       55.86      6.66 o 
  10   8   1      109.35       67.13     59.27 o 
 -10   9   1       33.28       33.83      5.99 o 
  -9   9   1       55.25       62.77      5.88 o 
  -8   9   1       24.75       26.23      4.34 o 
  -7   9   1      141.59      130.40      6.98 o 
  -6   9   1       43.12       34.02      4.05 o 
  -5   9   1       73.04       71.51      4.41 o 
  -4   9   1      101.84       95.88      4.78 o 
  -3   9   1       84.46       81.42      4.33 o 
  -2   9   1      144.46      136.54      5.12 o 
  -1   9   1      357.63      355.05      7.61 o 
   0   9   1       23.59       22.78      2.27 o 
   1   9   1      417.77      394.34      7.10 o 
   2   9   1      432.85      402.86      7.33 o 
   3   9   1       50.22       57.12      3.27 o 
   4   9   1        8.71        6.37      2.27 o 
   5   9   1      206.69      187.28      5.89 o 
   6   9   1      167.21      143.43      6.54 o 
   7   9   1      157.98      149.70     11.33 o 
   8   9   1       73.07       78.94      9.29 o 
   9   9   1        3.86        4.44      4.72 o 
  -9  10   1        6.40        7.52      5.14 o 
  -8  10   1        3.98        0.49      4.17 o 
  -7  10   1        8.00        6.29      4.35 o 
  -6  10   1       33.98       24.06      3.52 o 
  -5  10   1       69.99       61.61      4.95 o 
  -4  10   1       76.59       75.56      4.55 o 
  -3  10   1        8.02        5.04      2.57 o 
  -2  10   1      581.09      559.92     10.56 o 
  -1  10   1       33.36       27.69      3.01 o 
   0  10   1      240.22      233.21      6.30 o 
   1  10   1      207.53      205.38      5.93 o 
   2  10   1      315.00      322.67      7.32 o 
   3  10   1       40.80       39.36      3.40 o 
   4  10   1       60.16       64.30      4.93 o 
   5  10   1       61.23       63.16      4.92 o 
   6  10   1       19.47       13.36      4.45 o 
   7  10   1       62.56       66.68      6.69 o 
   8  10   1       14.62        6.73      5.03 o 
   9  10   1       88.33       99.08      8.88 o 
  -8  11   1        9.18        5.75      4.74 o 
  -7  11   1       14.45        5.07      5.25 o 
  -6  11   1       60.96       54.89      5.27 o 
  -5  11   1        1.65       -0.18      2.73 o 
  -4  11   1      120.33      121.40      7.27 o 
  -3  11   1      254.49      227.91      6.86 o 
  -2  11   1      445.52      456.80     16.50 o 
  -1  11   1      120.34      126.57      5.29 o 
   0  11   1      435.13      443.14     11.74 o 
   1  11   1      357.68      320.60      9.55 o 
   2  11   1      102.40       96.55      6.61 o 
   3  11   1      511.11      468.85     14.49 o 
   4  11   1      138.66      131.60      8.99 o 
   5  11   1       41.16       41.45      5.59 o 
   6  11   1       85.14       36.58     23.59 o 
   7  11   1        8.06       10.90      4.82 o 
   8  11   1       21.23       13.97      6.10 o 
  -8  12   1       53.64       27.50     21.75 o 
  -7  12   1      143.32      156.47      9.92 o 
  -6  12   1       17.60       32.78      7.25 o 
  -5  12   1       77.06       78.40      8.23 o 
  -4  12   1       88.38       94.30      6.00 o 
  -3  12   1       40.25       40.55      3.90 o 
  -2  12   1       33.61       34.46      4.12 o 
  -1  12   1      128.09      122.61      7.99 o 
   0  12   1       85.82       80.55      9.60 o 
   1  12   1       13.67        9.78      4.90 o 
   2  12   1      460.62      437.41     13.09 o 
   3  12   1      139.97      127.46      7.89 o 
   4  12   1       73.59       68.91      8.96 o 
   5  12   1       56.70       36.16      6.99 o 
   6  12   1       16.29       11.39      6.55 o 
   7  12   1       31.77       24.25      5.90 o 
   8  12   1      191.78      210.84     11.59 o 
  -7  13   1      104.70       89.29      8.29 o 
  -6  13   1       37.29       34.42      7.24 o 
  -5  13   1       59.31       62.27      6.52 o 
  -4  13   1       50.06       56.65      6.23 o 
  -3  13   1       24.90       23.44      6.28 o 
  -2  13   1       38.91       42.05      7.11 o 
  -1  13   1       59.47       59.97     11.64 o 
   0  13   1       19.66       22.10      4.97 o 
   1  13   1       30.20       29.84      5.07 o 
   2  13   1       32.65       40.62      5.57 o 
   3  13   1       29.72       32.91      5.33 o 
   4  13   1       45.33       48.05      8.15 o 
   5  13   1       58.74       65.96      8.68 o 
   6  13   1       15.31       19.96      6.31 o 
   7  13   1       92.86       33.89     51.73 o 
  -6  14   1       34.98       36.75     11.98 o 
  -5  14   1       26.16       35.02     12.22 o 
  -4  14   1       29.71       33.28      7.16 o 
  -3  14   1       87.87      103.37     10.83 o 
  -2  14   1        3.24        2.42      5.49 o 
  -1  14   1        6.20        5.00      5.43 o 
   0  14   1       36.29       19.79      9.51 o 
   1  14   1        0.65       -7.40      4.93 o 
   2  14   1        1.37        0.13      4.22 o 
   3  14   1       97.84       99.86      8.52 o 
   4  14   1      109.20      117.15     19.25 o 
   5  14   1       53.95       61.46      8.88 o 
   6  14   1      106.36      128.31     14.19 o 
  -4  15   1       69.74       57.78      8.85 o 
  -3  15   1        8.84        9.16      6.23 o 
  -2  15   1        7.95        9.58      6.78 o 
  -1  15   1        3.75       -5.96      5.04 o 
   0  15   1        6.39       11.82      6.07 o 
   1  15   1       33.13       33.48     10.56 o 
   2  15   1       18.57       15.16      6.78 o 
   3  15   1        3.55        2.97      5.65 o 
   4  15   1       86.76      112.45     16.36 o 
  -2  16   1       56.27       71.03      9.99 o 
  -1  16   1       22.74       18.69      7.14 o 
   0  16   1       81.00       91.88     11.01 o 
   1  16   1        6.44        8.96      6.76 o 
   2  16   1       42.31       43.57      8.77 o 
 -12   0   2       48.57       55.25      9.21 o 
 -11   0   2       16.37       11.41      6.08 o 
 -10   0   2       36.28       33.66      6.92 o 
  -9   0   2      127.94      105.01      6.82 o 
  -8   0   2       48.87       45.42      4.87 o 
  -7   0   2      452.27      453.50     11.58 o 
  -6   0   2      454.76      486.69     12.08 o 
  -5   0   2       21.15       17.92      2.83 o 
  -4   0   2      458.50      432.88      9.40 o 
  -3   0   2       77.92       80.31      3.83 o 
  -2   0   2      236.47      225.53      5.50 o 
  -1   0   2     2223.21     2062.23     31.63 o 
   0   0   2      202.58      210.49      5.15 o 
   1   0   2     9336.25     8963.36    159.50 o 
   2   0   2     2259.53     2154.67     33.67 o 
   3   0   2      112.84      114.74      5.33 o 
   4   0   2      714.94      755.58     13.81 o 
   5   0   2     1543.95     1609.09     27.09 o 
   6   0   2      292.28      280.75      9.96 o 
   7   0   2        5.52        9.25      4.58 o 
   8   0   2       50.36       52.76      7.05 o 
   9   0   2       53.59       52.04      7.11 o 
  10   0   2       12.73       17.61      6.40 o 
  11   0   2       16.00       11.82      8.50 o 
 -12   1   2       30.74       36.93      5.82 o 
 -11   1   2        9.40        9.80      4.26 o 
 -10   1   2       14.65       13.81      3.45 o 
  -9   1   2       31.00       30.64      3.21 o 
  -8   1   2      130.55      126.37      4.97 o 
  -7   1   2       43.51       49.31      3.29 o 
  -6   1   2       47.81       46.77      4.02 o 
  -5   1   2      903.04      976.92     12.83 o 
  -4   1   2     1122.15     1119.22     13.86 o 
  -3   1   2       99.41       99.49      3.29 o 
  -2   1   2      270.38      249.85      5.32 o 
  -1   1   2     1083.18     1011.22     11.57 o 
   0   1   2     5317.19     5187.06     54.65 o 
   1   1   2      491.77      488.04      6.05 o 
   2   1   2      757.26      766.80     11.47 o 
   3   1   2      252.28      281.98      5.31 o 
   4   1   2       55.44       65.47      2.34 o 
   5   1   2       79.16       83.01      3.10 o 
   6   1   2      184.40      192.89      4.87 o 
   7   1   2        6.90        4.70      2.14 o 
   8   1   2       22.08       30.88      4.84 o 
   9   1   2      166.16      151.09      7.49 o 
  10   1   2       19.72       16.96      4.15 o 
  11   1   2       60.78       72.35      6.57 o 
 -12   2   2      138.17      159.80      9.48 o 
 -11   2   2      112.94      106.47      7.47 o 
 -10   2   2       13.05       14.47      3.68 o 
  -9   2   2      244.23      253.82      6.83 o 
  -8   2   2       60.88       64.97      4.08 o 
  -7   2   2      359.57      364.21      7.30 o 
  -6   2   2        4.28        3.53      1.92 o 
  -5   2   2      121.02      112.59      3.70 o 
  -4   2   2     2032.94     2151.71     24.71 o 
  -3   2   2      210.20      199.79      4.03 o 
  -2   2   2      170.89      167.06      3.72 o 
  -1   2   2      688.17      667.25      8.16 o 
   0   2   2     5643.71     5502.26     63.89 o 
   1   2   2       31.93       35.20      1.68 o 
   2   2   2       16.59       17.78      1.28 o 
   3   2   2     1131.90     1152.46     17.03 o 
   4   2   2      649.89      675.14      9.00 o 
   5   2   2       35.13       30.40      1.90 o 
   6   2   2      113.59      106.93      3.58 o 
   7   2   2      279.06      273.61      7.10 o 
   8   2   2       18.24       25.37      5.53 o 
   9   2   2        0.72       -2.01      3.13 o 
  10   2   2       44.48       45.65      5.25 o 
  11   2   2       19.59       21.83      4.76 o 
 -11   3   2        2.25        2.53      3.93 o 
 -10   3   2       85.60       93.51      5.85 o 
  -9   3   2       22.84       21.03      3.61 o 
  -8   3   2       74.39       71.76      3.96 o 
  -7   3   2      560.56      483.94     19.52 o 
  -6   3   2      181.27      185.33      5.50 o 
  -5   3   2      115.57      121.27      5.71 o 
  -4   3   2     1368.69     1364.27     20.46 o 
  -3   3   2     3408.69     3435.89     41.28 o 
  -2   3   2       48.61       47.21      4.53 o 
  -1   3   2      551.82      522.43      7.59 o 
   0   3   2     1576.62     1520.47     18.87 o 
   1   3   2       53.86       63.65      1.98 o 
   2   3   2      777.11      793.36      9.83 o 
   3   3   2     1097.03     1155.12     13.89 o 
   4   3   2      404.68      416.87      6.85 o 
   5   3   2       55.03       52.33      3.24 o 
   6   3   2       49.23       49.72      3.50 o 
   7   3   2      515.76      524.41     10.30 o 
   8   3   2      114.22      115.60      6.49 o 
   9   3   2      400.30      355.37     10.94 o 
  10   3   2       10.89        7.69      3.78 o 
  11   3   2       45.59       46.80      5.78 o 
 -11   4   2       15.69       17.52      4.81 o 
 -10   4   2       36.82       34.71      4.35 o 
  -9   4   2       41.33       27.39      3.76 o 
  -8   4   2      277.93      272.67      6.79 o 
  -7   4   2      521.34      487.93      8.88 o 
  -6   4   2        9.67        9.00      2.28 o 
  -5   4   2       76.68       77.93      3.35 o 
  -4   4   2      294.32      306.99      5.71 o 
  -3   4   2     2685.27     2682.71     52.51 o 
  -2   4   2        6.31        6.71      1.27 o 
  -1   4   2      409.99      375.85     12.64 o 
   0   4   2      477.84      456.15      8.94 o 
   1   4   2       55.11       54.65      2.05 o 
   2   4   2      526.44      528.06      7.32 o 
   3   4   2      119.20      117.10      3.24 o 
   4   4   2       81.09       89.19      3.09 o 
   5   4   2       33.66       33.95      2.82 o 
   6   4   2      334.10      329.69      8.25 o 
   7   4   2        6.44        4.56      2.60 o 
   8   4   2      303.77      306.48      8.14 o 
   9   4   2      349.04      340.81     10.44 o 
  10   4   2       14.72        8.59      3.93 o 
  11   4   2       69.71       87.42      7.14 o 
 -11   5   2       42.70       40.77      5.67 o 
 -10   5   2      108.95      109.63      6.29 o 
  -9   5   2        6.80        6.60      3.15 o 
  -8   5   2      102.69       98.60      4.67 o 
  -7   5   2       75.77       76.96      4.08 o 
  -6   5   2       28.22       27.75      2.72 o 
  -5   5   2      333.00      336.46      7.08 o 
  -4   5   2      317.22      333.16      6.56 o 
  -3   5   2      595.57      598.72      8.61 o 
  -2   5   2      118.68      124.88      3.02 o 
  -1   5   2      300.92      317.06      5.94 o 
   0   5   2      951.18      999.02     12.99 o 
   1   5   2     1501.01     1586.62     25.14 o 
   2   5   2      480.54      558.25      8.54 o 
   3   5   2     1432.72     1434.08     17.35 o 
   4   5   2      201.41      210.15      5.84 o 
   5   5   2       17.72       21.66      2.27 o 
   6   5   2       86.33       83.68      4.49 o 
   7   5   2      293.00      288.76      8.38 o 
   8   5   2      141.85      127.29      5.89 o 
   9   5   2       12.59       11.79      3.83 o 
  10   5   2       45.95       39.31      5.30 o 
  11   5   2        0.67       -1.04      4.40 o 
 -11   6   2       36.62       43.63      5.62 o 
 -10   6   2       37.46       39.36      5.20 o 
  -9   6   2      225.47      219.41      7.64 o 
  -8   6   2       18.74       14.79      2.85 o 
  -7   6   2       95.92       88.13      4.33 o 
  -6   6   2      375.34      348.50      7.15 o 
  -5   6   2      156.21      147.01      4.80 o 
  -4   6   2      355.89      361.98      6.59 o 
  -3   6   2       65.98       72.77      2.93 o 
  -2   6   2       88.94       95.04      4.06 o 
  -1   6   2       55.12       50.51      2.74 o 
   0   6   2      145.93      144.30      4.00 o 
   1   6   2     1400.65     1486.04     20.84 o 
   2   6   2      726.13      733.72     11.20 o 
   3   6   2      438.51      457.25      7.34 o 
   4   6   2      279.34      293.93      5.79 o 
   5   6   2      391.51      395.25      8.29 o 
   6   6   2      498.29      506.61     10.06 o 
   7   6   2      298.89      280.79      8.54 o 
   8   6   2        9.71        7.24      2.72 o 
   9   6   2      124.25      131.31      8.60 o 
  10   6   2       74.10       89.61      6.98 o 
 -10   7   2       32.51       39.93      5.34 o 
  -9   7   2        8.62       15.75      4.10 o 
  -8   7   2        7.77       10.31      3.45 o 
  -7   7   2      482.55      459.62      9.80 o 
  -6   7   2      128.14      132.96      5.72 o 
  -5   7   2      229.67      229.63      5.71 o 
  -4   7   2       75.09       78.76      3.82 o 
  -3   7   2       14.41       13.04      1.86 o 
  -2   7   2      375.51      376.02      7.40 o 
  -1   7   2      262.64      271.02      8.56 o 
   0   7   2      172.64      194.07      4.18 o 
   1   7   2      395.11      433.83      6.91 o 
   2   7   2      110.44      129.95      4.92 o 
   3   7   2      224.04      225.01      5.89 o 
   4   7   2       23.69       24.23      2.41 o 
   5   7   2      222.05      225.16      5.49 o 
   6   7   2      411.75      383.94      8.67 o 
   7   7   2      106.93      109.88      5.51 o 
   8   7   2       66.47       58.58      4.72 o 
   9   7   2       14.22        6.84      4.62 o 
  10   7   2       18.64       23.87      8.13 o 
 -10   8   2       49.06       54.81      5.89 o 
  -9   8   2       36.19       29.02      4.62 o 
  -8   8   2      164.74      151.41      7.85 o 
  -7   8   2       24.76       19.65      3.16 o 
  -6   8   2      149.09      132.68      5.63 o 
  -5   8   2       87.30       82.74      4.57 o 
  -4   8   2       94.67      100.06      6.22 o 
  -3   8   2       46.48       46.53      3.34 o 
  -2   8   2      295.42      311.15      6.99 o 
  -1   8   2      238.14      258.89      6.10 o 
   0   8   2       74.25       78.56      3.34 o 
   1   8   2       25.49       25.68      2.79 o 
   2   8   2      201.44      202.68      5.17 o 
   3   8   2      336.98      322.01      6.39 o 
   4   8   2      598.91      590.70     10.40 o 
   5   8   2       74.74       83.56      4.54 o 
   6   8   2      344.37      352.43      8.47 o 
   7   8   2      144.02      145.59      7.56 o 
   8   8   2       68.21       68.86      5.94 o 
   9   8   2       73.95       89.38      6.98 o 
  10   8   2        7.40        8.55      6.37 o 
 -10   9   2       90.00      114.57      8.00 o 
  -9   9   2        0.98        2.48      3.10 o 
  -8   9   2       14.31        8.56      3.81 o 
  -7   9   2       54.00       55.30      5.51 o 
  -6   9   2       80.53       75.18      4.70 o 
  -5   9   2      106.96      107.11      5.19 o 
  -4   9   2        6.34        2.57      2.55 o 
  -3   9   2       35.02       37.79      3.46 o 
  -2   9   2      555.96      563.76     11.97 o 
  -1   9   2      108.76      115.58      6.21 o 
   0   9   2       43.56       42.66      3.16 o 
   1   9   2       28.32       32.27      2.47 o 
   2   9   2      136.10      142.67      4.50 o 
   3   9   2       42.36       41.86      2.95 o 
   4   9   2      120.84      113.60      5.62 o 
   5   9   2      412.54      325.27     60.07 o 
   6   9   2        9.36        8.23      3.55 o 
   7   9   2       46.98       58.70      5.40 o 
   8   9   2       34.36       33.24     13.51 o 
   9   9   2       44.36       44.39      6.66 o 
  -9  10   2       23.96       23.77      4.93 o 
  -8  10   2       76.55       73.17     10.14 o 
  -7  10   2       12.84       12.09      3.32 o 
  -6  10   2      312.00      316.62      8.48 o 
  -5  10   2       96.21       98.15      5.80 o 
  -4  10   2       32.96       33.32      3.95 o 
  -3  10   2      223.89      229.28      6.69 o 
  -2  10   2      730.89      724.76     12.55 o 
  -1  10   2       61.01       69.17      4.46 o 
   0  10   2      112.16      110.66      4.77 o 
   1  10   2      373.87      383.39     10.09 o 
   2  10   2      113.76      106.44      5.58 o 
   3  10   2      157.62      169.70      7.23 o 
   4  10   2       37.50       39.75      3.66 o 
   5  10   2       54.56       44.94      5.33 o 
   6  10   2       13.78        8.03      4.25 o 
   7  10   2       65.91       56.48     10.46 o 
   8  10   2       27.71       45.02      7.89 o 
   9  10   2        6.86        2.74      5.06 o 
  -8  11   2       23.07       25.83      4.67 o 
  -7  11   2       28.16       21.08      8.05 o 
  -6  11   2       24.02       23.74      3.99 o 
  -5  11   2      367.65      367.24      9.26 o 
  -4  11   2      182.94      171.68      6.46 o 
  -3  11   2      121.00      120.91      5.61 o 
  -2  11   2      333.30      341.11      9.15 o 
  -1  11   2      636.97      611.67     18.21 o 
   0  11   2       55.46       53.71      4.51 o 
   1  11   2      213.54      224.59      7.63 o 
   2  11   2      155.65      170.40      8.42 o 
   3  11   2       44.48       42.50      5.13 o 
   4  11   2       16.83       12.02      4.04 o 
   5  11   2       15.20       12.46      3.85 o 
   6  11   2      180.43      167.25      9.47 o 
   7  11   2       68.60       65.30      6.93 o 
   8  11   2       32.76       25.18      7.34 o 
  -8  12   2       84.38      105.52      8.86 o 
  -7  12   2       30.21       39.90      6.18 o 
  -6  12   2        4.40        0.81      3.14 o 
  -5  12   2        3.58        1.09      3.15 o 
  -4  12   2      160.57      158.03      7.08 o 
  -3  12   2        7.04        4.28      3.78 o 
  -2  12   2      115.63      117.44      7.86 o 
  -1  12   2      107.04       89.88      6.79 o 
   0  12   2        5.42        5.16      3.79 o 
   1  12   2       43.58       42.10      5.24 o 
   2  12   2      266.47      261.24     10.30 o 
   3  12   2       29.90       23.83      4.80 o 
   4  12   2       16.20       19.10      6.12 o 
   5  12   2      155.09      146.80     11.42 o 
   6  12   2       24.23       21.60      6.61 o 
   7  12   2       13.08        8.83      9.92 o 
  -7  13   2       12.14       44.44     12.67 o 
  -6  13   2       62.55       54.53      8.75 o 
  -5  13   2        7.22       12.57      5.98 o 
  -4  13   2      114.00      111.64     10.54 o 
  -3  13   2       32.82       43.41      5.69 o 
  -2  13   2       37.54       48.69      5.96 o 
  -1  13   2       25.44       24.50      4.84 o 
   0  13   2       13.64       18.13      4.63 o 
   1  13   2       12.75       14.39      4.52 o 
   2  13   2       28.80       36.16      8.63 o 
   3  13   2       13.93        0.85      4.22 o 
   4  13   2       43.85       52.55      7.93 o 
   5  13   2       54.65       67.29      8.85 o 
   6  13   2       25.49        6.75      5.02 o 
  -6  14   2       23.82       15.14     10.26 o 
  -5  14   2       10.46        7.54      5.92 o 
  -4  14   2      173.43      173.09     12.69 o 
  -3  14   2        0.64       -2.99      4.91 o 
  -2  14   2      129.67      113.87     25.98 o 
  -1  14   2       93.25      102.78      7.95 o 
   0  14   2        0.89       -1.26      4.09 o 
   1  14   2       52.03       59.40      6.61 o 
   2  14   2       12.93       14.84      4.82 o 
   3  14   2       54.74       58.47      9.12 o 
   4  14   2      144.85      152.36     14.19 o 
   5  14   2       35.44       25.09      7.10 o 
  -4  15   2       21.32       23.16      7.21 o 
  -3  15   2       88.13       83.67     10.06 o 
  -2  15   2       57.94       55.81      9.00 o 
  -1  15   2       60.97       70.74     12.10 o 
   0  15   2        7.74        5.56      5.80 o 
   1  15   2       14.86       11.15      6.47 o 
   2  15   2        8.72       10.01      5.78 o 
   3  15   2      167.09      165.43     12.93 o 
   4  15   2       22.64       36.18      9.03 o 
  -1  16   2       38.57       40.77      9.53 o 
   0  16   2       37.75       30.79      8.00 o 
   1  16   2        3.93       -0.32      6.14 o 
 -12   0   3        0.28       -1.95      5.89 o 
 -11   0   3       12.49        8.74     11.41 o 
 -10   0   3        2.63       -0.14      3.63 o 
  -9   0   3      233.36      239.00      9.42 o 
  -8   0   3      205.02      209.77      8.51 o 
  -7   0   3       40.22       36.21      4.39 o 
  -6   0   3        7.18        6.70      2.92 o 
  -5   0   3       34.17       42.82      3.71 o 
  -4   0   3       38.18       37.51      3.25 o 
  -3   0   3      232.36      223.74      6.22 o 
  -2   0   3    18157.15    17015.02    301.34 o 
  -1   0   3      154.41      141.88      5.00 o 
   0   0   3     4245.64     4015.93     99.07 o 
   1   0   3     2427.56     2429.89     44.56 o 
   2   0   3      148.21      142.98      4.16 o 
   3   0   3     1109.65     1165.65     19.45 o 
   4   0   3       14.62       13.53      3.40 o 
   5   0   3       94.18      107.68      4.48 o 
   6   0   3       84.50       72.62      4.33 o 
   7   0   3        0.01       -3.57      4.56 o 
   8   0   3       72.30       87.49      8.47 o 
   9   0   3       18.59       20.48     11.39 o 
  10   0   3        5.62        0.02      5.07 o 
  11   0   3       73.96       80.97      9.94 o 
 -12   1   3      115.27      119.57      8.53 o 
 -11   1   3        4.97        7.39      4.74 o 
 -10   1   3       76.23       81.36      4.71 o 
  -9   1   3      438.57      420.07      8.84 o 
  -8   1   3      494.12      468.40      8.91 o 
  -7   1   3      380.27      366.30      7.45 o 
  -6   1   3       10.07        6.81      2.04 o 
  -5   1   3      414.12      442.67      7.91 o 
  -4   1   3      269.92      272.10      5.76 o 
  -3   1   3       67.61       48.92      3.12 o 
  -2   1   3       26.86       27.26      1.73 o 
  -1   1   3     2627.71     2567.41     30.42 o 
   0   1   3     2309.81     2271.48     24.83 o 
   1   1   3     1323.13     1321.26     14.97 o 
   2   1   3      271.81      261.72      5.31 o 
   3   1   3      188.45      184.89      6.76 o 
   4   1   3      782.02      891.35     12.92 o 
   5   1   3      160.03      173.73      4.79 o 
   6   1   3      204.28      199.45      5.55 o 
   7   1   3      203.46      190.91      7.26 o 
   8   1   3       51.95       49.62      4.74 o 
   9   1   3      167.49      164.21      7.65 o 
  10   1   3       48.10       56.21      5.88 o 
  11   1   3       44.68       43.23      5.70 o 
 -12   2   3        8.11        6.23      4.61 o 
 -11   2   3        6.40        8.79      4.38 o 
 -10   2   3       51.15       59.68      4.98 o 
  -9   2   3       27.96       29.95      3.49 o 
  -8   2   3      444.74      415.35      8.46 o 
  -7   2   3      620.69      633.74     10.37 o 
  -6   2   3      101.99       98.74      4.01 o 
  -5   2   3      181.66      200.23      6.68 o 
  -4   2   3      285.25      288.97      5.44 o 
  -3   2   3      212.55      205.78      4.70 o 
  -2   2   3       14.52       16.57      1.61 o 
  -1   2   3      646.24      649.37      8.24 o 
   0   2   3     4454.81     4277.46     45.66 o 
   1   2   3      289.59      272.30      4.24 o 
   2   2   3       66.52       69.92      2.13 o 
   3   2   3     1222.84     1360.21     18.01 o 
   4   2   3      412.52      426.79     14.42 o 
   5   2   3      354.53      394.58      7.70 o 
   6   2   3       26.09       27.68      3.21 o 
   7   2   3       47.09       46.22      6.12 o 
   8   2   3      130.89      134.21      9.21 o 
   9   2   3      141.81      117.04     10.92 o 
  10   2   3       60.38       64.32      6.00 o 
  11   2   3       15.56       16.91      4.72 o 
 -11   3   3      193.72      204.91      9.33 o 
 -10   3   3        3.51        1.66      3.08 o 
  -9   3   3       11.69       10.94      2.86 o 
  -8   3   3      219.32      217.09      6.31 o 
  -7   3   3      358.64      332.57      7.16 o 
  -6   3   3       98.05       94.68      3.96 o 
  -5   3   3       78.59       82.04      3.72 o 
  -4   3   3      816.41      862.75     11.53 o 
  -3   3   3      211.01      207.90      4.70 o 
  -2   3   3      153.46      148.08      3.52 o 
  -1   3   3      290.54      295.00      4.62 o 
   0   3   3      607.24      596.11      8.68 o 
   1   3   3      366.42      405.25      6.63 o 
   2   3   3      789.45      807.93     10.07 o 
   3   3   3      441.50      450.02      8.76 o 
   4   3   3      926.19      940.33     13.78 o 
   5   3   3      115.15      119.58      5.89 o 
   6   3   3      105.14      102.52      4.63 o 
   7   3   3     1058.57     1003.02     16.04 o 
   8   3   3       76.78       74.67      5.56 o 
   9   3   3      134.62      124.70      7.24 o 
  10   3   3       14.84       18.86      4.43 o 
  11   3   3       12.82       18.00      4.95 o 
 -11   4   3       57.71       63.92      5.44 o 
 -10   4   3      107.93      109.17      6.18 o 
  -9   4   3       58.66       62.37      4.23 o 
  -8   4   3      254.19      250.09      6.53 o 
  -7   4   3       16.55       10.14      2.56 o 
  -6   4   3       95.83       95.78      4.45 o 
  -5   4   3      415.22      425.20      7.41 o 
  -4   4   3      248.51      266.87      5.35 o 
  -3   4   3      146.00      148.42      3.69 o 
  -2   4   3      381.79      378.53      5.78 o 
  -1   4   3      577.08      576.04      9.66 o 
   0   4   3      758.68      746.33     11.39 o 
   1   4   3      352.75      407.15      6.86 o 
   2   4   3      157.85      152.33      3.36 o 
   3   4   3       39.02       40.67      2.08 o 
   4   4   3      166.96      163.04      3.75 o 
   5   4   3      311.78      311.47      7.09 o 
   6   4   3       82.48       76.29      4.67 o 
   7   4   3      560.47      542.29     11.93 o 
   8   4   3      272.52      272.18      8.97 o 
   9   4   3        3.76       -0.25      3.47 o 
  10   4   3       58.36       47.66      5.63 o 
  11   4   3       16.20        9.69      4.45 o 
 -11   5   3       93.75       86.15      6.71 o 
 -10   5   3       15.75        9.36      3.75 o 
  -9   5   3      163.47      155.53      6.62 o 
  -8   5   3       31.96       33.08      3.11 o 
  -7   5   3       65.19       62.60      4.64 o 
  -6   5   3      161.31      166.69      8.15 o 
  -5   5   3      172.82      173.57      5.23 o 
  -4   5   3       32.55       32.05      2.56 o 
  -3   5   3      264.20      223.03     22.54 o 
  -2   5   3      462.58      464.82     10.10 o 
  -1   5   3      637.38      639.25     17.77 o 
   0   5   3     1791.26     1893.94     27.13 o 
   1   5   3     1807.15     1924.43     24.48 o 
   2   5   3      902.14      927.35     11.83 o 
   3   5   3      356.94      387.84      6.36 o 
   4   5   3      274.68      272.96      5.33 o 
   5   5   3      190.62      169.63      5.44 o 
   6   5   3        6.22        8.40      2.72 o 
   7   5   3       99.74       97.81      5.25 o 
   8   5   3       65.16       63.17      5.29 o 
   9   5   3      151.63      138.98      7.73 o 
  10   5   3        2.49        2.45      5.20 o 
 -11   6   3       36.92       42.41      5.97 o 
 -10   6   3       25.63       34.10      5.04 o 
  -9   6   3        3.16        1.92      3.56 o 
  -8   6   3       13.68       11.23      2.93 o 
  -7   6   3      404.15      373.88      7.83 o 
  -6   6   3       64.58       65.41      5.24 o 
  -5   6   3      705.07      692.69     11.04 o 
  -4   6   3      148.92      150.02      4.48 o 
  -3   6   3        1.86       -0.84      1.34 o 
  -2   6   3     1232.34     1242.01     17.10 o 
  -1   6   3      213.58      196.53     10.11 o 
   0   6   3      461.39      485.90      7.53 o 
   1   6   3      592.45      606.30      8.38 o 
   2   6   3      497.05      553.22      8.73 o 
   3   6   3      198.57      190.70      4.66 o 
   4   6   3       17.18       18.33      2.12 o 
   5   6   3       48.79       43.23      3.36 o 
   6   6   3      139.80      143.51      5.63 o 
   7   6   3       74.34       75.36      4.74 o 
   8   6   3       89.67       94.76      5.54 o 
   9   6   3       45.99       32.08     17.45 o 
  10   6   3       74.62       91.63      8.60 o 
 -10   7   3       23.25       18.19      4.55 o 
  -9   7   3       65.30       61.23      5.77 o 
  -8   7   3      160.81      153.20      6.56 o 
  -7   7   3      107.42       97.05      5.66 o 
  -6   7   3      516.39      506.14     10.19 o 
  -5   7   3      134.13      138.65      5.90 o 
  -4   7   3        4.98        9.70      2.42 o 
  -3   7   3      165.86      168.10      7.68 o 
  -2   7   3       22.33       14.91      2.77 o 
  -1   7   3      573.25      562.67     14.00 o 
   0   7   3      462.96      490.29      8.36 o 
   1   7   3       49.78       58.10      2.68 o 
   2   7   3       73.74       89.25      5.12 o 
   3   7   3       85.99       83.20      4.54 o 
   4   7   3      138.17      131.40      4.31 o 
   5   7   3      265.10      252.05      6.72 o 
   6   7   3      275.08      252.58      8.40 o 
   7   7   3       28.70       30.01      4.42 o 
   8   7   3       52.99       66.31      6.80 o 
   9   7   3       61.75       72.18      7.71 o 
  10   7   3       58.95       48.00      6.87 o 
 -10   8   3      192.76      205.43      9.74 o 
  -9   8   3        9.75        5.52      3.89 o 
  -8   8   3       27.25       22.49      3.70 o 
  -7   8   3      428.51      379.55     15.83 o 
  -6   8   3       32.88       34.18      3.56 o 
  -5   8   3       24.33       26.01      3.25 o 
  -4   8   3      938.80      920.68     14.74 o 
  -3   8   3       25.08       21.27      2.79 o 
  -2   8   3      674.82      642.86     10.94 o 
  -1   8   3      385.54      384.57      8.00 o 
   0   8   3      151.10      154.13      4.62 o 
   1   8   3      346.55      394.56      7.18 o 
   2   8   3       68.41       64.82      6.40 o 
   3   8   3      225.17      196.32     29.49 o 
   4   8   3       48.35       42.31      3.46 o 
   5   8   3       60.94       53.70      4.79 o 
   6   8   3       35.98       44.10      5.28 o 
   7   8   3       24.18       16.27      4.20 o 
   8   8   3      103.50      119.15      8.61 o 
   9   8   3       19.53       21.56      5.63 o 
 -10   9   3       20.67       33.00      5.95 o 
  -9   9   3       79.28       84.80      6.73 o 
  -8   9   3       49.80       23.20     13.69 o 
  -7   9   3       63.04       63.14      4.76 o 
  -6   9   3      144.31      137.38      6.06 o 
  -5   9   3       89.19       87.14      4.90 o 
  -4   9   3      165.23      167.26      6.42 o 
  -3   9   3      848.76      847.92     16.06 o 
  -2   9   3      132.17      134.47      5.14 o 
  -1   9   3       39.75       41.97      3.16 o 
   0   9   3      402.76      400.08      9.63 o 
   1   9   3      111.72      100.14      8.41 o 
   2   9   3        9.62        7.91      2.51 o 
   3   9   3      245.27      227.52      8.02 o 
   4   9   3       39.94       35.50      4.46 o 
   5   9   3       55.10       75.55      5.47 o 
   6   9   3       61.56       58.37      5.40 o 
   7   9   3      118.23      118.13      7.20 o 
   8   9   3       64.13       57.44      6.36 o 
   9   9   3       53.63       61.46      9.15 o 
  -9  10   3       43.56       29.31      5.55 o 
  -8  10   3       62.43       73.78      6.18 o 
  -7  10   3       19.92       24.29      3.82 o 
  -6  10   3      121.78      125.79      6.10 o 
  -5  10   3       39.02       42.54      4.30 o 
  -4  10   3       85.87       82.24      4.76 o 
  -3  10   3       25.78       33.59      4.08 o 
  -2  10   3      208.34      191.38      6.05 o 
  -1  10   3      242.91      242.25      7.90 o 
   0  10   3       76.87       77.63      5.09 o 
   1  10   3      156.55      145.40      6.47 o 
   2  10   3      117.94      123.89      6.10 o 
   3  10   3       32.69       29.28      3.89 o 
   4  10   3       57.45       72.53      5.97 o 
   5  10   3       59.33       61.25      6.03 o 
   6  10   3       50.54       44.69      5.89 o 
   7  10   3       40.96       39.14      6.06 o 
   8  10   3        1.19       -3.97      4.37 o 
  -8  11   3        4.96       12.34      4.19 o 
  -7  11   3       28.12       32.01      4.18 o 
  -6  11   3       78.81       83.11      5.33 o 
  -5  11   3      105.58      105.01      5.68 o 
  -4  11   3       78.42       71.98      7.00 o 
  -3  11   3      571.99      580.78     13.28 o 
  -2  11   3      422.72      349.98     38.33 o 
  -1  11   3      142.43      157.35      8.13 o 
   0  11   3       19.04       25.14      3.83 o 
   1  11   3      144.18      149.84      6.80 o 
   2  11   3      176.02      160.02      7.82 o 
   3  11   3      136.32      131.45      6.77 o 
   4  11   3       30.27       21.82      5.74 o 
   5  11   3        8.35        5.39      5.10 o 
   6  11   3       28.07        6.41     15.15 o 
   7  11   3       11.69       19.14      5.25 o 
   8  11   3       38.39       40.72      6.69 o 
  -8  12   3       69.38       82.77      9.28 o 
  -7  12   3       30.58       37.60      5.85 o 
  -6  12   3       23.70       26.08      4.64 o 
  -5  12   3        5.88       11.52      4.02 o 
  -4  12   3       37.18       36.89      5.20 o 
  -3  12   3       70.50       75.83      5.84 o 
  -2  12   3      123.48      130.72      8.13 o 
  -1  12   3        1.07       -2.50      3.04 o 
   0  12   3        3.12        2.33      3.25 o 
   1  12   3       76.85       71.70      9.60 o 
   2  12   3       48.63       37.22      5.18 o 
   3  12   3       99.99       89.78      6.97 o 
   4  12   3       20.40       15.18      6.52 o 
   5  12   3       50.36       23.87     32.82 o 
   6  12   3       68.60       75.03      9.25 o 
   7  12   3       32.78        6.39     17.32 o 
  -7  13   3        2.97        8.95      6.94 o 
  -6  13   3       29.76       40.07      5.42 o 
  -5  13   3        7.10        0.66      4.86 o 
  -4  13   3       11.26        9.45      4.36 o 
  -3  13   3       52.10       50.44      6.18 o 
  -2  13   3       14.78        8.62      4.43 o 
  -1  13   3       24.96       30.20      7.85 o 
   0  13   3       45.56       47.41      6.02 o 
   1  13   3       49.21       43.73     10.51 o 
   2  13   3       21.79       19.51      4.76 o 
   3  13   3       53.75       59.40      8.09 o 
   4  13   3        5.55       -2.28      5.12 o 
   5  13   3        7.06        7.88      5.65 o 
   6  13   3       65.26       62.13      9.14 o 
  -5  14   3        2.82       -7.91      8.14 o 
  -4  14   3       42.88       35.76      7.85 o 
  -3  14   3       17.49       13.04      5.03 o 
  -2  14   3       78.30       84.20      9.18 o 
  -1  14   3      123.87      133.41      9.15 o 
   0  14   3       47.26       42.82      6.08 o 
   1  14   3       30.28       23.93      5.41 o 
   2  14   3       46.85       38.54      6.47 o 
   3  14   3       60.98       70.86      8.97 o 
   4  14   3       95.75      107.34     18.47 o 
   5  14   3       72.79       77.77      9.73 o 
  -4  15   3       18.17       11.43      6.66 o 
  -3  15   3        2.36        0.59      6.92 o 
  -2  15   3       12.04       14.17      6.65 o 
  -1  15   3       65.85       77.65      7.92 o 
   0  15   3        8.43       -0.57      4.44 o 
   1  15   3       28.05       27.79      5.71 o 
   2  15   3       35.41       43.96      9.56 o 
   3  15   3       14.08        5.01     11.32 o 
 -12   0   4        0.53       -5.60      8.08 o 
 -11   0   4       67.58       67.60      9.03 o 
 -10   0   4        4.24       14.28      4.37 o 
  -9   0   4       60.76       56.15      5.79 o 
  -8   0   4        3.35        5.84      3.51 o 
  -7   0   4      375.07      365.58     10.57 o 
  -6   0   4      582.85      600.41     13.54 o 
  -5   0   4      326.01      270.84     27.35 o 
  -4   0   4      560.57      603.38     12.59 o 
  -3   0   4      136.37      138.85      5.19 o 
  -2   0   4       21.21       15.83      2.31 o 
  -1   0   4     1015.23      992.22     17.02 o 
   0   0   4     1663.65     1607.62     25.85 o 
   1   0   4      649.99      667.51     14.11 o 
   2   0   4      839.29      821.17     44.34 o 
   3   0   4      123.82      126.01      4.20 o 
   4   0   4     1202.56     1282.88     21.83 o 
   5   0   4        1.47       -2.86      1.91 o 
   6   0   4      384.30      408.02     14.11 o 
   7   0   4      170.14      154.64      9.81 o 
   8   0   4       38.07       43.73     10.65 o 
   9   0   4       53.46       65.48     10.47 o 
  10   0   4       91.55       95.71     16.13 o 
  11   0   4       12.64       12.90      7.89 o 
 -11   1   4       79.44       90.32      6.91 o 
 -10   1   4        3.93        5.90      2.79 o 
  -9   1   4       73.17       72.08      4.39 o 
  -8   1   4       18.53       15.36      2.72 o 
  -7   1   4       72.78       86.34      4.22 o 
  -6   1   4      171.45      170.73      4.94 o 
  -5   1   4      308.29      328.61      8.04 o 
  -4   1   4     1642.14     1700.75     20.31 o 
  -3   1   4       47.81       57.10      2.56 o 
  -2   1   4      238.05      236.38      4.77 o 
  -1   1   4      754.39      750.25     10.97 o 
   0   1   4     1258.59     1251.56     30.09 o 
   1   1   4      161.16      140.96      3.09 o 
   2   1   4       18.71       17.82      1.47 o 
   3   1   4     1070.44     1218.18     18.11 o 
   4   1   4      352.08      371.33      7.90 o 
   5   1   4      471.91      486.83      8.73 o 
   6   1   4      340.51      325.20      8.91 o 
   7   1   4       11.21       18.01      4.38 o 
   8   1   4      159.68      149.39      7.24 o 
   9   1   4      213.46      214.58     12.71 o 
  10   1   4       26.03       25.22      4.67 o 
  11   1   4       15.72       16.17      5.01 o 
 -11   2   4       34.87       48.54      4.98 o 
 -10   2   4       39.39       43.85      4.06 o 
  -9   2   4       88.72       79.80      4.59 o 
  -8   2   4        9.32        9.79      2.62 o 
  -7   2   4      224.14      206.10      5.85 o 
  -6   2   4       92.22       89.26      3.93 o 
  -5   2   4      392.33      399.59      7.31 o 
  -4   2   4      360.93      397.10      7.52 o 
  -3   2   4      965.68     1015.52     12.89 o 
  -2   2   4      920.72      922.26     11.63 o 
  -1   2   4      429.71      456.85      6.56 o 
   0   2   4     1475.90     1413.23     16.31 o 
   1   2   4       51.21       60.25      2.22 o 
   2   2   4      114.87      135.69      3.06 o 
   3   2   4      429.00      434.64      7.61 o 
   4   2   4      516.72      539.86     10.01 o 
   5   2   4      517.93      542.45      9.60 o 
   6   2   4      153.06      152.55      5.36 o 
   7   2   4      618.29      579.18     13.03 o 
   8   2   4       12.74       14.82      3.65 o 
   9   2   4        4.21       -3.04      3.22 o 
  10   2   4        5.40       10.33      4.02 o 
  11   2   4        3.59       -0.25      4.11 o 
 -11   3   4       73.13       76.25      5.92 o 
 -10   3   4       11.38       11.07      3.14 o 
  -9   3   4       76.22       73.73      4.81 o 
  -8   3   4      197.50      212.77      6.22 o 
  -7   3   4       51.71       56.85      3.70 o 
  -6   3   4      402.11      391.51      8.30 o 
  -5   3   4       84.15      106.21      3.87 o 
  -4   3   4       88.11       94.13      3.76 o 
  -3   3   4      150.27      163.65      3.98 o 
  -2   3   4      560.58      573.55      8.00 o 
  -1   3   4     3842.04     3944.54     42.80 o 
   0   3   4     1219.07     1298.21     15.26 o 
   1   3   4      429.11      472.70      7.64 o 
   2   3   4       52.26       60.78      2.30 o 
   3   3   4      758.32      786.95     11.77 o 
   4   3   4      295.99      292.40      6.34 o 
   5   3   4       34.67       33.49      2.92 o 
   6   3   4      132.62      126.82      7.37 o 
   7   3   4        3.23        3.36      3.51 o 
   8   3   4      277.29      274.33      9.07 o 
   9   3   4       93.70       90.17      6.36 o 
  10   3   4       24.09       22.18      4.60 o 
  11   3   4       30.14       30.51      5.35 o 
 -11   4   4       35.80       48.83      5.65 o 
 -10   4   4       72.36       80.98      5.64 o 
  -9   4   4      149.50      156.74      6.02 o 
  -8   4   4       39.97       39.08      3.39 o 
  -7   4   4      265.73      273.87      6.66 o 
  -6   4   4      136.91      133.52      4.71 o 
  -5   4   4      144.52      125.71      4.28 o 
  -4   4   4      212.13      248.89      5.21 o 
  -3   4   4      413.51      399.53      6.54 o 
  -2   4   4      860.04      838.56     10.84 o 
  -1   4   4      306.52      345.27      5.42 o 
   0   4   4     1162.14     1239.31     16.52 o 
   1   4   4       11.81       17.66      2.02 o 
   2   4   4      342.18      378.02      6.84 o 
   3   4   4       90.69       89.63      2.85 o 
   4   4   4      250.12      262.67      6.16 o 
   5   4   4       30.44       31.46      3.03 o 
   6   4   4      643.27      650.12     11.65 o 
   7   4   4      333.12      323.89     10.57 o 
   8   4   4       18.22       12.12      3.70 o 
   9   4   4       19.41       15.36      4.22 o 
  10   4   4       93.59       97.49      7.22 o 
 -11   5   4      105.97      100.84      7.40 o 
 -10   5   4       29.36       24.63      4.52 o 
  -9   5   4       66.22       66.39      5.29 o 
  -8   5   4      160.60      154.51      6.20 o 
  -7   5   4      340.09      311.61      8.58 o 
  -6   5   4      735.64      732.48     11.48 o 
  -5   5   4        0.83        0.86      1.99 o 
  -4   5   4      291.19      282.76      5.70 o 
  -3   5   4      318.83      323.32      5.80 o 
  -2   5   4       38.03       38.36      3.59 o 
  -1   5   4       22.84       22.03      1.89 o 
   0   5   4      220.41      243.72      5.28 o 
   1   5   4      770.72      801.38     11.89 o 
   2   5   4      671.47      659.82     18.63 o 
   3   5   4       86.42       94.36      3.04 o 
   4   5   4      299.27      303.88      6.79 o 
   5   5   4      293.97      285.72      6.97 o 
   6   5   4       21.24       26.08      3.33 o 
   7   5   4      122.64      116.19      5.56 o 
   8   5   4        8.36        7.66      3.48 o 
   9   5   4       73.94       84.41      7.99 o 
  10   5   4        6.23       15.22      6.06 o 
 -11   6   4       14.76        9.01      3.86 o 
 -10   6   4        9.89        7.61      4.07 o 
  -9   6   4      102.48       98.77      6.44 o 
  -8   6   4       32.32       33.37      4.21 o 
  -7   6   4      148.63      140.43      7.31 o 
  -6   6   4      254.86      234.34      7.56 o 
  -5   6   4      159.93      147.60      5.62 o 
  -4   6   4      394.50      383.20      7.47 o 
  -3   6   4      447.40      412.31      8.43 o 
  -2   6   4      486.91      503.33      8.73 o 
  -1   6   4      278.55      288.79      5.90 o 
   0   6   4      230.49      209.39      7.83 o 
   1   6   4      493.63      541.28      9.11 o 
   2   6   4      122.88      122.18      4.30 o 
   3   6   4       52.18       58.86      2.72 o 
   4   6   4      187.80      181.32      5.32 o 
   5   6   4       47.38       45.03      4.92 o 
   6   6   4      226.48      228.17      8.15 o 
   7   6   4        0.95       -3.33      4.49 o 
   8   6   4       27.13       32.75      7.33 o 
   9   6   4       13.88       15.18      7.19 o 
  10   6   4        2.15        2.77      4.52 o 
 -10   7   4       22.23       23.86      4.86 o 
  -9   7   4       89.08       93.25      7.73 o 
  -8   7   4       20.56        7.51      4.18 o 
  -7   7   4       77.29       81.33      4.91 o 
  -6   7   4      100.94       92.64      4.90 o 
  -5   7   4      614.41      587.51     10.96 o 
  -4   7   4      212.40      217.98      6.78 o 
  -3   7   4      451.51      397.63     33.23 o 
  -2   7   4      218.57      225.05      8.22 o 
  -1   7   4       29.74       26.60      2.55 o 
   0   7   4       43.89       52.57      2.77 o 
   1   7   4      353.59      409.02      7.81 o 
   2   7   4       49.03       50.87      3.24 o 
   3   7   4      125.55      128.34      6.24 o 
   4   7   4        3.76        3.04      3.06 o 
   5   7   4      595.47      589.87     12.97 o 
   6   7   4       11.33       13.82      3.72 o 
   7   7   4       24.88       17.83      4.08 o 
   8   7   4       74.26       70.50      7.25 o 
   9   7   4       16.26       29.76      6.06 o 
  10   7   4       24.66       24.14      8.03 o 
 -10   8   4      139.47      149.73      9.60 o 
  -9   8   4        5.07        1.87      4.77 o 
  -8   8   4      126.19      131.75      6.50 o 
  -7   8   4       43.83       38.12      3.98 o 
  -6   8   4       92.32       85.57      4.89 o 
  -5   8   4        9.30        6.36      2.63 o 
  -4   8   4       15.12       11.02      2.99 o 
  -3   8   4      285.54      224.68     32.03 o 
  -2   8   4      109.66      106.82      4.33 o 
  -1   8   4      118.19      121.38      4.51 o 
   0   8   4      291.21      291.97     11.33 o 
   1   8   4      224.34      232.41      8.69 o 
   2   8   4      207.50      199.03     10.82 o 
   3   8   4      200.01      195.83      6.01 o 
   4   8   4      509.07      516.40     11.84 o 
   5   8   4      202.28      176.22     10.82 o 
   6   8   4      110.57      103.13      6.52 o 
   7   8   4       26.75       29.61      4.54 o 
   8   8   4       16.98       21.92      5.54 o 
   9   8   4       54.24       60.00      7.42 o 
  -9   9   4       19.92        5.04      7.23 o 
  -8   9   4        5.38       -0.91      2.90 o 
  -7   9   4        5.77        8.37      2.69 o 
  -6   9   4       51.95       42.09      4.53 o 
  -5   9   4      142.24      143.71      6.60 o 
  -4   9   4       14.70       10.64      3.13 o 
  -3   9   4      139.82      136.93      6.49 o 
  -2   9   4       53.30       55.77      4.56 o 
  -1   9   4      641.88      639.37     22.01 o 
   0   9   4       75.15       79.98      5.11 o 
   1   9   4      448.88      393.04     59.68 o 
   2   9   4      103.95       77.50     14.53 o 
   3   9   4      367.95      356.47      9.06 o 
   4   9   4       57.45       62.78      4.94 o 
   5   9   4       76.43       67.81      5.86 o 
   6   9   4      244.43      231.16      8.67 o 
   7   9   4        3.34        5.09      3.80 o 
   8   9   4       44.94       49.22      7.29 o 
   9   9   4       12.44       22.55      6.12 o 
  -9  10   4       22.63       33.03      6.44 o 
  -8  10   4        8.90        7.78      3.06 o 
  -7  10   4      111.30      118.67      6.29 o 
  -6  10   4       29.21       32.69      4.21 o 
  -5  10   4       19.99       19.50      3.34 o 
  -4  10   4       10.82       13.26      4.71 o 
  -3  10   4      186.85      181.54     10.95 o 
  -2  10   4      390.44      397.36     11.12 o 
  -1  10   4       27.06       27.66      3.86 o 
   0  10   4      604.73      539.48     12.20 o 
   1  10   4        7.89        9.59      3.19 o 
   2  10   4       21.45       29.83      3.89 o 
   3  10   4       22.55        7.96      3.80 o 
   4  10   4      129.86      136.72     11.72 o 
   5  10   4      144.02      154.17      8.82 o 
   6  10   4       39.00       40.15      5.10 o 
   7  10   4      106.57      110.52      7.33 o 
   8  10   4      133.62      135.74     10.20 o 
  -8  11   4       68.67       85.62      7.17 o 
  -7  11   4       30.60       24.61      5.26 o 
  -6  11   4        4.26        5.49      4.12 o 
  -5  11   4       25.88       22.01      4.34 o 
  -4  11   4       88.70       97.00      6.51 o 
  -3  11   4       94.57       91.14      8.81 o 
  -2  11   4      248.27      238.25      8.28 o 
  -1  11   4      234.24      231.92     12.86 o 
   0  11   4      304.77      299.22     12.48 o 
   1  11   4      219.09      202.10      8.62 o 
   2  11   4       35.35       43.01      4.57 o 
   3  11   4      274.16      272.26     10.45 o 
   4  11   4       35.78       17.33     11.28 o 
   5  11   4       15.74        4.86      6.50 o 
   6  11   4        4.11       -3.41      7.29 o 
   7  11   4       57.44       61.13     13.31 o 
  -7  12   4        6.12        1.65      3.99 o 
  -6  12   4      123.29      127.46      7.76 o 
  -5  12   4       17.21       14.38      4.29 o 
  -4  12   4       86.74       95.29      6.75 o 
  -3  12   4      183.48      180.59     15.87 o 
  -2  12   4      129.54      124.97      7.19 o 
  -1  12   4       47.38       47.96      8.07 o 
   0  12   4      103.26      107.77      6.69 o 
   1  12   4      271.32      277.28      9.35 o 
   2  12   4       64.28       63.58      6.19 o 
   3  12   4        5.72        7.78      5.25 o 
   4  12   4       73.42       77.46      8.79 o 
   5  12   4       76.88       52.68     18.31 o 
   6  12   4       45.83       38.18      7.26 o 
   7  12   4       35.93       31.34      7.80 o 
  -6  13   4       14.20       22.23      4.87 o 
  -5  13   4      166.20      183.34      9.28 o 
  -4  13   4       28.11       18.39      4.50 o 
  -3  13   4       81.01       63.01     15.87 o 
  -2  13   4       62.65       71.05      6.75 o 
  -1  13   4       34.74       51.89     10.48 o 
   0  13   4       10.40        9.80      4.42 o 
   1  13   4      128.11      121.46      8.50 o 
   2  13   4        5.99        6.73      5.41 o 
   3  13   4        4.43       12.02      5.62 o 
   4  13   4       44.73       48.22     12.29 o 
   5  13   4       24.04       12.72      5.51 o 
   6  13   4       62.20       67.52      9.14 o 
  -5  14   4       50.96       56.35      7.11 o 
  -4  14   4       42.42       41.23      8.91 o 
  -3  14   4       15.59       13.38      6.37 o 
  -2  14   4       42.75       47.02      7.43 o 
  -1  14   4       21.27       27.26      5.58 o 
   0  14   4      192.59      188.14     10.69 o 
   1  14   4       67.64       64.32      7.18 o 
   2  14   4       24.80       16.22      6.05 o 
   3  14   4      126.05      123.69     11.62 o 
   4  14   4       52.39       64.99      9.21 o 
  -3  15   4        9.77        3.37      4.95 o 
  -2  15   4        8.48       10.14      5.25 o 
  -1  15   4      130.01      139.67     16.23 o 
   0  15   4        1.78        3.89      4.94 o 
   1  15   4       30.62       33.45      6.11 o 
   2  15   4       29.32       33.46      7.58 o 
   3  15   4        3.90       -3.63      5.69 o 
 -11   0   5      131.10      116.78      8.63 o 
 -10   0   5       73.22       77.73      6.88 o 
  -9   0   5        1.55        2.55      4.77 o 
  -8   0   5      385.73      357.18     11.06 o 
  -7   0   5       84.00       89.00     10.70 o 
  -6   0   5      164.35      198.64      9.67 o 
  -5   0   5      270.26      262.70      8.12 o 
  -4   0   5     1413.90     1430.23     25.83 o 
  -3   0   5       76.10       79.30      4.31 o 
  -2   0   5       54.65       57.99      4.98 o 
  -1   0   5     1001.91     1042.26     18.20 o 
   0   0   5     6127.95     6353.00     96.03 o 
   1   0   5      420.69      430.00     26.65 o 
   2   0   5     1169.51     1254.42     24.91 o 
   3   0   5      365.73      396.21      8.73 o 
   4   0   5      145.38      157.41      5.05 o 
   5   0   5      114.10      112.68      8.20 o 
   6   0   5       89.35       95.00      8.04 o 
   7   0   5        0.20        2.91      4.37 o 
   8   0   5      249.64      234.59     12.24 o 
   9   0   5       13.16       19.57      5.90 o 
  10   0   5       19.14       16.80     11.52 o 
 -11   1   5        1.69       -1.21      2.96 o 
 -10   1   5       12.61       11.31      3.13 o 
  -9   1   5      497.24      478.58      9.76 o 
  -8   1   5       33.40       29.20      3.18 o 
  -7   1   5      193.42      196.63      5.71 o 
  -6   1   5       74.49       68.13      4.62 o 
  -5   1   5      924.18      919.04     12.83 o 
  -4   1   5      542.63      566.23      8.73 o 
  -3   1   5      340.53      372.46      6.47 o 
  -2   1   5      453.00      465.60     11.58 o 
  -1   1   5        5.20        7.06      1.48 o 
   0   1   5      146.13      138.94      3.66 o 
   1   1   5     1930.72     2054.83     23.28 o 
   2   1   5      195.34      215.12      4.16 o 
   3   1   5       93.32       90.94      2.92 o 
   4   1   5      219.54      235.73      9.55 o 
   5   1   5        1.41        3.63      2.04 o 
   6   1   5       12.49       11.68      3.21 o 
   7   1   5      490.05      512.00     12.24 o 
   8   1   5       44.13       41.83      4.71 o 
   9   1   5      250.41      246.05      9.16 o 
  10   1   5        8.43        4.03      3.88 o 
 -11   2   5       15.06       17.33      3.60 o 
 -10   2   5      135.30      141.23      6.20 o 
  -9   2   5       17.59       21.39      3.30 o 
  -8   2   5      212.66      195.27      6.01 o 
  -7   2   5       64.03       68.30      4.01 o 
  -6   2   5      198.06      213.56      5.62 o 
  -5   2   5       24.97       20.44      2.67 o 
  -4   2   5      566.66      555.23      8.67 o 
  -3   2   5      574.91      600.77      8.83 o 
  -2   2   5      512.04      539.94      7.89 o 
  -1   2   5      139.77      157.48      3.69 o 
   0   2   5      186.70      189.17      3.91 o 
   1   2   5      799.94      844.87     10.75 o 
   2   2   5      275.23      275.80      4.81 o 
   3   2   5      289.66      316.85      6.45 o 
   4   2   5       14.11       12.81      3.07 o 
   5   2   5       42.20       38.21      5.26 o 
   6   2   5      139.43      134.08      7.29 o 
   7   2   5      136.10      150.32      8.16 o 
   8   2   5      158.72      157.03      7.37 o 
   9   2   5       28.30       35.02      4.89 o 
  10   2   5        7.07        2.59      4.04 o 
 -11   3   5       28.12       34.65      4.75 o 
 -10   3   5       28.19       36.50      3.97 o 
  -9   3   5       34.22       33.61      3.61 o 
  -8   3   5       60.51       65.92      4.13 o 
  -7   3   5      281.80      280.75      7.51 o 
  -6   3   5       80.28       83.29      4.01 o 
  -5   3   5      361.12      357.73      7.68 o 
  -4   3   5       80.11       90.34      4.22 o 
  -3   3   5      668.45      688.76      9.78 o 
  -2   3   5      932.43      944.79     12.19 o 
  -1   3   5       79.14       83.65      2.90 o 
   0   3   5      880.61      937.66     11.76 o 
   1   3   5       35.11       36.50      1.92 o 
   2   3   5      316.79      320.20      5.33 o 
   3   3   5      199.52      196.14      6.58 o 
   4   3   5      482.15      489.84     13.50 o 
   5   3   5      179.32      200.47      5.77 o 
   6   3   5       86.32       95.45      6.24 o 
   7   3   5       65.48       66.75      5.16 o 
   8   3   5       41.44       37.52      6.83 o 
   9   3   5      228.43      216.67     24.12 o 
  10   3   5      101.30       81.47      9.00 o 
 -11   4   5       88.39       95.83      8.14 o 
 -10   4   5        2.80       -4.11      2.93 o 
  -9   4   5       21.04       16.18      3.21 o 
  -8   4   5       74.86       69.91      4.25 o 
  -7   4   5      524.42      445.99      8.76 o 
  -6   4   5       86.67       78.74      3.99 o 
  -5   4   5      475.86      471.21      8.22 o 
  -4   4   5       25.04       27.15      2.40 o 
  -3   4   5       79.47       80.55      3.11 o 
  -2   4   5      320.12      329.65      5.72 o 
  -1   4   5      563.10      565.15      8.03 o 
   0   4   5      692.89      727.95     11.39 o 
   1   4   5      347.78      357.44      6.82 o 
   2   4   5      182.08      196.98      4.04 o 
   3   4   5      673.82      700.03     10.45 o 
   4   4   5       93.46       93.18      4.08 o 
   5   4   5       66.84       69.42      3.93 o 
   6   4   5       10.05       11.12      2.84 o 
   7   4   5       15.03       17.97      3.54 o 
   8   4   5      250.86      247.64     14.04 o 
   9   4   5        0.48       -0.12      4.31 o 
  10   4   5       31.82       35.57      6.57 o 
 -11   5   5      170.83      182.44      9.46 o 
 -10   5   5       17.20       20.18      3.92 o 
  -9   5   5       26.30       26.09      3.77 o 
  -8   5   5      143.85      144.47      9.11 o 
  -7   5   5       39.21       39.57      3.47 o 
  -6   5   5       71.54       62.98      3.75 o 
  -5   5   5       81.21       84.78      3.86 o 
  -4   5   5       89.74       89.78      4.45 o 
  -3   5   5      353.82      336.90      6.06 o 
  -2   5   5      225.80      211.89      4.37 o 
  -1   5   5      158.05      169.64      3.68 o 
   0   5   5      327.90      325.97      6.50 o 
   1   5   5      234.31      251.05      5.73 o 
   2   5   5      729.60      701.69     11.09 o 
   3   5   5      610.24      593.06      8.63 o 
   4   5   5      307.20      299.30      6.79 o 
   5   5   5      698.47      702.15     12.13 o 
   6   5   5      356.79      332.75      9.63 o 
   7   5   5       84.41       76.84      7.11 o 
   8   5   5        5.35       -0.83      4.65 o 
   9   5   5       63.06       46.24     19.14 o 
  10   5   5      107.84      117.47      9.86 o 
 -10   6   5      113.46      121.34      7.69 o 
  -9   6   5        9.20       10.09      3.37 o 
  -8   6   5       49.10       49.95      4.31 o 
  -7   6   5      160.11      138.80      5.86 o 
  -6   6   5      572.56      547.32     10.76 o 
  -5   6   5       23.87       20.78      2.98 o 
  -4   6   5       87.68       95.27      4.42 o 
  -3   6   5       14.70       10.93      2.33 o 
  -2   6   5      170.76      181.44      4.94 o 
  -1   6   5      101.60      105.77      3.52 o 
   0   6   5      318.63      315.49      6.51 o 
   1   6   5      257.48      284.77      6.31 o 
   2   6   5       47.23       48.73      3.23 o 
   3   6   5      194.44      189.04      5.83 o 
   4   6   5      956.45      939.01     17.29 o 
   5   6   5       69.55       66.07      5.53 o 
   6   6   5      189.81      192.59      7.56 o 
   7   6   5       86.52       79.00      7.35 o 
   8   6   5        6.32        8.71      4.85 o 
   9   6   5      262.36      269.05     12.24 o 
  10   6   5        9.93        7.16      5.27 o 
 -10   7   5       47.95       48.48      6.81 o 
  -9   7   5      184.85      195.90      9.64 o 
  -8   7   5       21.97       24.13      3.59 o 
  -7   7   5      330.78      295.67     10.08 o 
  -6   7   5       45.13       49.19      3.99 o 
  -5   7   5      236.81      223.53      7.13 o 
  -4   7   5      277.69      277.26      9.90 o 
  -3   7   5      282.72      283.59      6.79 o 
  -2   7   5       20.67       19.79      2.49 o 
  -1   7   5        0.63       -0.07      2.65 o 
   0   7   5      132.59      142.52      5.87 o 
   1   7   5      132.56      132.24      4.61 o 
   2   7   5       22.33       22.91      2.82 o 
   3   7   5       12.75       14.51      2.61 o 
   4   7   5      383.63      366.69      9.70 o 
   5   7   5      173.24      190.96      7.61 o 
   6   7   5      126.99      122.38      6.91 o 
   7   7   5       63.67       62.20      5.59 o 
   8   7   5       41.21       44.97      6.47 o 
   9   7   5       34.18       35.01      6.38 o 
 -10   8   5      157.99      168.18     13.13 o 
  -9   8   5       27.91       28.14      4.24 o 
  -8   8   5       40.74       38.72      4.30 o 
  -7   8   5       75.67       74.35      4.98 o 
  -6   8   5      266.53      229.75     13.02 o 
  -5   8   5      245.00      245.74      9.05 o 
  -4   8   5      105.49       51.99     26.68 o 
  -3   8   5      634.23      626.36     12.45 o 
  -2   8   5      173.12      169.77      6.70 o 
  -1   8   5       51.58       45.58      4.10 o 
   0   8   5       54.33       56.10      7.04 o 
   1   8   5      468.21      466.97     10.55 o 
   2   8   5      389.01      390.54     10.42 o 
   3   8   5        6.34        5.77      3.03 o 
   4   8   5       31.81       31.97      4.07 o 
   5   8   5       51.37       38.35      4.60 o 
   6   8   5      104.18      112.77      6.88 o 
   7   8   5       19.95       16.94      4.37 o 
   8   8   5        0.03        3.01      4.69 o 
   9   8   5       22.64       29.66     12.54 o 
  -9   9   5       45.11       63.17      5.36 o 
  -8   9   5        4.23        1.41      3.20 o 
  -7   9   5       27.32       23.89      3.81 o 
  -6   9   5       84.66       81.82      5.56 o 
  -5   9   5      591.05      589.22     11.75 o 
  -4   9   5      537.40      501.20     17.47 o 
  -3   9   5      374.18      375.84     10.09 o 
  -2   9   5      325.35      294.76     10.30 o 
  -1   9   5       84.15       71.22      5.86 o 
   0   9   5       69.65       66.97      4.97 o 
   1   9   5       31.60       33.81      4.01 o 
   2   9   5      114.31      106.35      6.58 o 
   3   9   5      154.02      166.24      8.33 o 
   4   9   5       71.80       77.81      5.79 o 
   5   9   5       34.47       30.51      5.61 o 
   6   9   5       27.73       18.42      5.34 o 
   7   9   5        1.27        2.85      6.48 o 
   8   9   5       70.28       88.17     13.30 o 
  -9  10   5        0.11       -2.42      4.44 o 
  -8  10   5       45.59       45.37      4.81 o 
  -7  10   5        4.32        3.44      4.11 o 
  -6  10   5        4.61        0.22      3.44 o 
  -5  10   5       13.14       13.88      3.84 o 
  -4  10   5      934.02      885.15     25.55 o 
  -3  10   5      596.50      596.81     13.54 o 
  -2  10   5      139.45      135.30      6.86 o 
  -1  10   5       10.63       14.08      3.46 o 
   0  10   5       51.09       39.03      5.49 o 
   1  10   5      162.40      175.89      9.82 o 
   2  10   5        2.88        3.44      3.62 o 
   3  10   5      167.73      168.07      8.67 o 
   4  10   5      105.71      113.46      8.10 o 
   5  10   5        1.53       -1.20      4.73 o 
   6  10   5        8.10        5.83      4.51 o 
   7  10   5       49.19       44.75      6.51 o 
   8  10   5       22.58       15.33      6.60 o 
  -8  11   5        9.08        6.15      4.74 o 
  -7  11   5       84.22       86.93      6.79 o 
  -6  11   5       14.18       15.95      4.96 o 
  -5  11   5       17.37       19.58      4.34 o 
  -4  11   5       62.17       65.75      9.10 o 
  -3  11   5      264.91      257.77      9.14 o 
  -2  11   5       64.79       62.24      5.42 o 
  -1  11   5      240.10      249.64     12.28 o 
   0  11   5        2.08        1.20      3.08 o 
   1  11   5       37.47       33.60      4.35 o 
   2  11   5      282.62      205.09     66.49 o 
   3  11   5      112.72      111.29      9.52 o 
   4  11   5        9.57       13.42      4.64 o 
   5  11   5      128.05      123.28      8.67 o 
   6  11   5       14.81       18.33      6.29 o 
   7  11   5        4.57       13.04      6.28 o 
  -7  12   5        7.31        5.47      5.11 o 
  -6  12   5       51.19       53.94      9.01 o 
  -5  12   5        9.57        8.24      3.95 o 
  -4  12   5       45.40       49.14      5.32 o 
  -3  12   5        3.04       -0.26      3.43 o 
  -2  12   5      229.32      236.43      8.98 o 
  -1  12   5      169.66      164.69      8.19 o 
   0  12   5      133.40      135.46      7.48 o 
   1  12   5       76.36       79.68      5.99 o 
   2  12   5       20.74       14.09      4.86 o 
   3  12   5        6.56        3.15      3.51 o 
   4  12   5       13.28       15.74      5.79 o 
   5  12   5      134.61      166.78     12.71 o 
   6  12   5      141.45      151.11     12.28 o 
  -6  13   5       69.56       84.08      7.09 o 
  -5  13   5       14.17       19.20      4.72 o 
  -4  13   5        5.02       -2.20      3.78 o 
  -3  13   5       42.81       41.83      5.38 o 
  -2  13   5      160.76      170.23      8.74 o 
  -1  13   5       32.28       37.14      5.74 o 
   0  13   5       90.30       94.81      6.71 o 
   1  13   5       11.08        8.57      6.76 o 
   2  13   5       28.62       25.95      6.50 o 
   3  13   5       20.33       31.80      7.10 o 
   4  13   5      132.40      122.50     15.82 o 
   5  13   5      203.28      231.29     19.18 o 
  -5  14   5       52.77       54.54      6.31 o 
  -4  14   5        4.23        7.50      4.30 o 
  -3  14   5       86.34      106.38      8.78 o 
  -2  14   5       91.00      120.28     16.17 o 
  -1  14   5       36.15       36.08      7.31 o 
   0  14   5        1.48       -1.44      4.42 o 
   1  14   5       94.39      101.02      8.40 o 
   2  14   5       14.40       15.56      6.62 o 
   3  14   5       20.38       45.04      8.23 o 
   4  14   5      276.71      344.10     16.89 o 
  -3  15   5       17.27       23.01      6.11 o 
  -2  15   5       23.22       16.62      5.75 o 
  -1  15   5       18.91       19.47      7.05 o 
   0  15   5       81.46       88.52     11.73 o 
   1  15   5      103.87      115.51     11.62 o 
   2  15   5       52.46       62.80      9.38 o 
 -11   0   6       91.68      100.68      8.22 o 
 -10   0   6       15.27       22.49      5.04 o 
  -9   0   6        0.88       -0.71      3.69 o 
  -8   0   6       34.15       30.07      4.77 o 
  -7   0   6       76.82       72.96      7.37 o 
  -6   0   6      675.26      649.34     14.88 o 
  -5   0   6      647.60      646.55     32.82 o 
  -4   0   6      907.42      841.78     16.77 o 
  -3   0   6        0.65       -0.40      2.22 o 
  -2   0   6        7.01        7.35      2.47 o 
  -1   0   6     2140.30     2108.95     34.42 o 
   0   0   6      451.80      496.33     10.52 o 
   1   0   6       47.93       41.54      3.18 o 
   2   0   6       35.36       43.31      4.38 o 
   3   0   6      466.48      492.82     10.55 o 
   4   0   6      199.41      245.02      6.75 o 
   5   0   6       13.65       13.24      4.59 o 
   6   0   6      307.99      312.95     20.89 o 
   7   0   6       22.61       25.48      5.72 o 
   8   0   6       81.49       64.48     12.23 o 
   9   0   6        4.20        4.11      6.11 o 
  10   0   6        3.36       -1.55      5.41 o 
 -11   1   6       18.55       16.40      3.62 o 
 -10   1   6       97.64      108.40      5.78 o 
  -9   1   6       62.41       65.10      4.45 o 
  -8   1   6       82.30       86.11      4.59 o 
  -7   1   6      330.54      297.05      7.76 o 
  -6   1   6       48.17       48.28      3.41 o 
  -5   1   6      507.61      483.45      8.43 o 
  -4   1   6      452.76      433.42      7.56 o 
  -3   1   6       98.05       89.20      3.45 o 
  -2   1   6      310.34      310.65      5.76 o 
  -1   1   6      265.83      282.47      5.50 o 
   0   1   6      181.19      169.34      4.28 o 
   1   1   6       87.54       92.39      3.09 o 
   2   1   6      154.66      130.41      3.49 o 
   3   1   6     1121.99     1224.65     15.16 o 
   4   1   6       87.74       97.10      4.29 o 
   5   1   6       48.11       50.12      5.25 o 
   6   1   6       79.51       76.73      5.34 o 
   7   1   6      238.93      232.63      8.24 o 
   8   1   6       17.78       12.67      3.85 o 
   9   1   6       94.42      100.25      6.96 o 
  10   1   6       22.85       33.04      5.16 o 
 -11   2   6       38.76       46.23      4.72 o 
 -10   2   6        9.01       10.63      3.22 o 
  -9   2   6        9.30        7.61      4.09 o 
  -8   2   6       87.56       91.68      4.71 o 
  -7   2   6       67.90       68.39      4.06 o 
  -6   2   6      312.94      297.61      7.48 o 
  -5   2   6      516.20      514.20      8.89 o 
  -4   2   6      152.24      152.31      4.79 o 
  -3   2   6      341.35      342.35      6.79 o 
  -2   2   6      772.29      761.13     15.03 o 
  -1   2   6     1078.86     1181.00     14.75 o 
   0   2   6     2134.23     2204.74     25.27 o 
   1   2   6      303.61      323.63      6.34 o 
   2   2   6       80.81       84.61      3.19 o 
   3   2   6      191.36      209.71      4.38 o 
   4   2   6      152.24      134.22      6.32 o 
   5   2   6      248.35      228.26      8.18 o 
   6   2   6      106.20      100.67      5.74 o 
   7   2   6      383.23      380.89     10.58 o 
   8   2   6      138.04      138.22     11.34 o 
   9   2   6       53.99       60.67      5.79 o 
  10   2   6       79.39       82.97      8.38 o 
 -11   3   6       32.38       40.97      4.80 o 
 -10   3   6       25.68       23.21      3.68 o 
  -9   3   6       34.65       36.14      3.73 o 
  -8   3   6       62.76       64.43      4.68 o 
  -7   3   6      910.58      869.65     16.18 o 
  -6   3   6      116.50      124.58      6.19 o 
  -5   3   6       17.43       15.49      2.47 o 
  -4   3   6      195.65      214.51      5.26 o 
  -3   3   6        4.30        3.72      1.72 o 
  -2   3   6      433.86      455.64      7.38 o 
  -1   3   6      138.47      146.15      3.87 o 
   0   3   6       21.65       21.17      1.89 o 
   1   3   6      304.41      322.10      5.55 o 
   2   3   6     1303.22     1342.16     16.38 o 
   3   3   6        5.94        6.19      1.61 o 
   4   3   6       23.36       13.74      3.31 o 
   5   3   6      663.94      685.88     11.91 o 
   6   3   6      140.19      137.96      9.26 o 
   7   3   6       46.86       41.26      4.39 o 
   8   3   6       30.21       32.39      4.51 o 
   9   3   6        0.30       -4.78      4.25 o 
  10   3   6       36.95       42.05      6.94 o 
 -11   4   6       38.33       49.03      5.15 o 
 -10   4   6        6.59        7.57      3.54 o 
  -9   4   6       92.01       92.67      5.63 o 
  -8   4   6      200.37      186.09      7.94 o 
  -7   4   6      203.70      197.48      5.94 o 
  -6   4   6       64.51       66.09      3.81 o 
  -5   4   6       36.61       37.86      3.22 o 
  -4   4   6      226.70      236.98      5.44 o 
  -3   4   6       76.15       78.85      3.30 o 
  -2   4   6      308.15      303.11      5.72 o 
  -1   4   6        6.24        8.50      1.64 o 
   0   4   6       58.31       64.92      3.53 o 
   1   4   6       56.05       52.14      3.12 o 
   2   4   6       17.94       19.59      1.73 o 
   3   4   6      639.83      656.86     10.80 o 
   4   4   6       26.02       28.01      2.79 o 
   5   4   6      277.72      283.39      7.11 o 
   6   4   6      131.46      130.95     11.65 o 
   7   4   6      135.06      131.63      8.81 o 
   8   4   6       32.36        9.78     19.29 o 
   9   4   6       15.03       10.83      5.92 o 
  10   4   6        2.38       -1.10      4.01 o 
 -11   5   6       70.71       76.65      7.58 o 
 -10   5   6        6.54        7.03      3.47 o 
  -9   5   6       30.20       28.77      4.48 o 
  -8   5   6       89.40       95.15      5.47 o 
  -7   5   6       34.10       26.72      3.57 o 
  -6   5   6       46.49       46.15      4.00 o 
  -5   5   6       97.91      105.70      4.56 o 
  -4   5   6       25.15       27.60      2.92 o 
  -3   5   6      254.90      269.48      5.59 o 
  -2   5   6      617.72      648.99      9.42 o 
  -1   5   6      121.04      124.20      3.54 o 
   0   5   6      269.26      282.11      6.38 o 
   1   5   6      244.57      238.86      5.82 o 
   2   5   6       45.34       43.81      3.10 o 
   3   5   6      567.52      533.26     11.50 o 
   4   5   6      161.93      155.80      8.69 o 
   5   5   6      257.52      257.45      8.30 o 
   6   5   6       69.35       62.34      6.38 o 
   7   5   6       62.64       61.74      6.72 o 
   8   5   6       32.79       36.02      5.95 o 
   9   5   6       11.12       11.16      6.85 o 
 -10   6   6       30.87       34.78      4.44 o 
  -9   6   6        8.16        4.72      3.16 o 
  -8   6   6       11.51       11.57      3.19 o 
  -7   6   6      312.28      277.20      7.81 o 
  -6   6   6       14.61       11.93      2.84 o 
  -5   6   6      107.41      104.87      4.98 o 
  -4   6   6      847.04      818.49     13.53 o 
  -3   6   6       14.86       14.77      2.48 o 
  -2   6   6       27.39       27.31      2.58 o 
  -1   6   6      105.01      103.99      4.02 o 
   0   6   6      329.54      337.42      7.13 o 
   1   6   6      381.61      394.58      7.95 o 
   2   6   6      499.97      534.25      9.71 o 
   3   6   6      212.88      200.78      8.27 o 
   4   6   6     1100.19     1077.28     19.46 o 
   5   6   6       17.05       18.20      3.67 o 
   6   6   6       82.81       79.16      5.82 o 
   7   6   6       33.43       30.87      5.68 o 
   8   6   6       32.97       31.27      6.46 o 
   9   6   6       51.88       66.82      7.89 o 
 -10   7   6       26.86       25.94      5.13 o 
  -9   7   6       15.74       14.81      3.67 o 
  -8   7   6       20.79       24.82      3.80 o 
  -7   7   6       75.71       73.79      5.00 o 
  -6   7   6      179.52      177.89      6.93 o 
  -5   7   6      174.03      169.05      7.53 o 
  -4   7   6      156.91      147.41      5.56 o 
  -3   7   6      811.03      749.78     12.53 o 
  -2   7   6       81.72       70.23      4.73 o 
  -1   7   6       28.90       29.68      3.68 o 
   0   7   6      153.53      168.75      6.51 o 
   1   7   6      159.48      191.39      5.65 o 
   2   7   6      321.43      322.67      7.45 o 
   3   7   6      341.57      332.54      9.18 o 
   4   7   6       10.47       13.65      3.46 o 
   5   7   6      116.54      110.72      6.46 o 
   6   7   6      108.99      106.36     11.53 o 
   7   7   6       28.74       29.86      7.04 o 
   8   7   6        0.84        3.51      4.78 o 
   9   7   6      272.86      304.35     34.90 o 
  -9   8   6       50.24       46.09      4.91 o 
  -8   8   6        8.74        9.40      3.34 o 
  -7   8   6        1.19       -1.20      3.03 o 
  -6   8   6       61.95       62.53      4.53 o 
  -5   8   6       88.09       92.51      5.62 o 
  -4   8   6      227.77      213.53     10.52 o 
  -3   8   6      311.83      295.49     17.72 o 
  -2   8   6      335.13      307.98      8.94 o 
  -1   8   6       18.84       21.84      3.68 o 
   0   8   6       50.32       53.30      5.02 o 
   1   8   6      808.96      801.15     15.32 o 
   2   8   6       70.51       74.42      4.88 o 
   3   8   6      212.68      190.05     12.72 o 
   4   8   6      106.50      111.47      6.35 o 
   5   8   6       39.43       48.32      4.99 o 
   6   8   6      183.04      190.48      8.73 o 
   7   8   6        0.17       -1.80      4.24 o 
   8   8   6       11.82        9.53      5.36 o 
  -9   9   6       55.91       60.84      5.45 o 
  -8   9   6        3.39        1.27      5.11 o 
  -7   9   6       64.03       72.06      7.08 o 
  -6   9   6      222.91      214.13     36.72 o 
  -5   9   6      129.56       74.68     30.72 o 
  -4   9   6       69.91       69.55      5.45 o 
  -3   9   6      108.28      113.85      6.44 o 
  -2   9   6       27.32       25.51      3.93 o 
  -1   9   6       12.31        9.12      3.37 o 
   0   9   6      167.89      152.59      6.80 o 
   1   9   6      154.15      147.62      6.76 o 
   2   9   6      275.34      265.83     14.07 o 
   3   9   6      221.69      238.96     15.03 o 
   4   9   6      156.22      134.19      8.64 o 
   5   9   6       60.25       61.06      6.47 o 
   6   9   6        2.79        1.91      3.81 o 
   7   9   6       17.88       18.13      5.27 o 
   8   9   6       22.25       21.68      5.87 o 
  -8  10   6       21.88       23.22      4.93 o 
  -7  10   6       13.46       17.64      4.34 o 
  -6  10   6       59.08       60.65      5.67 o 
  -5  10   6       29.08       38.71      4.77 o 
  -4  10   6       57.51       51.39      5.11 o 
  -3  10   6      135.84      130.18      8.31 o 
  -2  10   6        5.82        1.73      2.79 o 
  -1  10   6        5.42        7.78      3.48 o 
   0  10   6      169.12      156.49      8.75 o 
   1  10   6      213.26      198.08     10.65 o 
   2  10   6       65.38       69.63      8.00 o 
   3  10   6       29.53       29.93      5.10 o 
   4  10   6       10.82       12.03      4.39 o 
   5  10   6       77.42       76.98      7.23 o 
   6  10   6        0.13       -3.84      4.12 o 
   7  10   6       37.02       40.28      6.53 o 
  -8  11   6       25.96       39.93      5.74 o 
  -7  11   6       11.31        4.53      4.30 o 
  -6  11   6       91.13       90.01      6.94 o 
  -5  11   6        9.92        6.75      3.91 o 
  -4  11   6       30.34       24.52      4.42 o 
  -3  11   6      278.63      287.71      9.65 o 
  -2  11   6       49.10       49.97      5.52 o 
  -1  11   6        7.66        9.71      3.30 o 
   0  11   6       42.56       36.17      6.21 o 
   1  11   6      310.91      325.81     11.31 o 
   2  11   6       39.92       42.86      5.63 o 
   3  11   6        7.88        6.74      6.67 o 
   4  11   6       31.93       35.88      5.97 o 
   5  11   6      126.13      122.16     11.34 o 
   6  11   6       19.44       29.97      6.15 o 
  -7  12   6       19.99       18.00      4.86 o 
  -6  12   6        1.59       -2.53      3.83 o 
  -5  12   6      142.59      150.43     10.45 o 
  -4  12   6       25.23       23.99      6.28 o 
  -3  12   6       69.30       75.70      8.03 o 
  -2  12   6      142.52      131.17      7.70 o 
  -1  12   6      107.33      114.90      7.19 o 
   0  12   6       37.50       43.79      4.96 o 
   1  12   6        1.72       -0.97      2.35 o 
   2  12   6        5.64        4.01      4.15 o 
   3  12   6        9.24        6.20      6.66 o 
   4  12   6       71.66       64.03      8.70 o 
   5  12   6       23.04       23.49      6.74 o 
   6  12   6       30.65       36.85      7.82 o 
  -6  13   6       36.05       40.22      5.88 o 
  -5  13   6       43.60       52.29      6.39 o 
  -4  13   6      142.01      143.88      8.97 o 
  -3  13   6        7.97        5.97      6.83 o 
  -2  13   6      219.00      215.10      9.80 o 
  -1  13   6       28.60       31.17      5.11 o 
   0  13   6       15.48       14.66      4.35 o 
   1  13   6        1.99       -3.59      4.12 o 
   2  13   6       24.41       25.17     11.59 o 
   3  13   6       52.45       28.39     12.25 o 
   4  13   6        5.61       18.46      6.48 o 
  -4  14   6       24.82       20.44      4.97 o 
  -3  14   6       16.75       14.28      4.74 o 
  -2  14   6        4.43        9.98      4.92 o 
  -1  14   6       39.47       58.34      7.05 o 
   0  14   6       77.29       79.19      7.76 o 
   1  14   6       12.68       17.34      6.92 o 
   2  14   6       17.39        4.88      8.63 o 
   3  14   6       69.67       95.87     10.80 o 
 -11   0   7        2.67        4.71      4.67 o 
 -10   0   7        8.27       10.01      4.74 o 
  -9   0   7        0.00       -1.09      3.60 o 
  -8   0   7       53.73       55.83      7.36 o 
  -7   0   7       87.65       98.29     11.94 o 
  -6   0   7       45.34       52.61      5.17 o 
  -5   0   7       43.03       56.11      4.90 o 
  -4   0   7        1.37       -0.02      2.65 o 
  -3   0   7       19.63       17.88      3.13 o 
  -2   0   7      120.38      134.78      5.89 o 
  -1   0   7     1119.39     1140.09     20.75 o 
   0   0   7      569.13      565.68     12.06 o 
   1   0   7      620.87      628.30     12.91 o 
   2   0   7       11.28       12.18      2.62 o 
   3   0   7      238.59      288.94     27.47 o 
   4   0   7       32.81       25.84      4.95 o 
   5   0   7      209.86      213.88     10.51 o 
   6   0   7       33.56       43.06      8.61 o 
   7   0   7       42.73       45.07      6.73 o 
   8   0   7       47.69       52.53     16.27 o 
   9   0   7      132.75      116.87     10.53 o 
  10   0   7        5.08       -1.89      5.65 o 
 -11   1   7       45.63       43.42      4.64 o 
 -10   1   7       33.98       33.79      4.04 o 
  -9   1   7        2.61        3.99      2.80 o 
  -8   1   7      250.29      238.63     14.96 o 
  -7   1   7       62.68       52.58      3.72 o 
  -6   1   7      246.74      223.76      6.08 o 
  -5   1   7      701.51      670.61     11.79 o 
  -4   1   7       73.39       59.81      3.35 o 
  -3   1   7      288.32      294.71      6.25 o 
  -2   1   7      368.30      368.86      6.68 o 
  -1   1   7      227.92      222.32      4.99 o 
   0   1   7       85.41       79.40      4.58 o 
   1   1   7       82.54       88.89      3.51 o 
   2   1   7      373.06      388.51      6.61 o 
   3   1   7       42.11       42.51      2.52 o 
   4   1   7      124.72       94.15     14.14 o 
   5   1   7       75.46       79.42      5.20 o 
   6   1   7        2.95        2.05      2.88 o 
   7   1   7      417.61      391.85     12.89 o 
   8   1   7        5.56        6.68      3.68 o 
   9   1   7       35.96       32.22      5.09 o 
  10   1   7        0.88       10.17      5.64 o 
 -11   2   7       60.54       69.07      5.25 o 
 -10   2   7        1.05        4.98      3.01 o 
  -9   2   7      154.47      162.44      6.60 o 
  -8   2   7        2.55        2.61      2.70 o 
  -7   2   7      129.77      130.32      5.98 o 
  -6   2   7      259.94      258.41      6.47 o 
  -5   2   7       61.19       56.93      3.44 o 
  -4   2   7      155.03      158.28      5.22 o 
  -3   2   7       24.11       29.88      2.67 o 
  -2   2   7      394.40      392.55      7.54 o 
  -1   2   7      386.35      390.40      7.16 o 
   0   2   7      234.74      233.16      6.54 o 
   1   2   7      330.24      345.88      6.28 o 
   2   2   7       29.87       30.33      2.29 o 
   3   2   7      966.21      978.68     14.72 o 
   4   2   7       22.93       27.85      3.49 o 
   5   2   7       92.43       90.68      5.52 o 
   6   2   7      279.93      271.53      9.68 o 
   7   2   7       79.26       83.28      5.95 o 
   8   2   7       62.11       53.43      5.30 o 
   9   2   7       40.54       48.01      6.90 o 
 -11   3   7       37.37       35.43      4.75 o 
 -10   3   7      100.49      102.98      6.23 o 
  -9   3   7        5.12        1.12      2.55 o 
  -8   3   7       35.34       34.89      3.85 o 
  -7   3   7       50.72       46.11      4.01 o 
  -6   3   7      308.16      283.67      8.10 o 
  -5   3   7       90.68       92.35      4.22 o 
  -4   3   7      249.44      252.90      5.89 o 
  -3   3   7      193.24      175.43      4.72 o 
  -2   3   7      549.74      559.70      8.75 o 
  -1   3   7        3.57        3.79      1.70 o 
   0   3   7      149.23      152.48      4.13 o 
   1   3   7       95.67       81.35      3.12 o 
   2   3   7      270.37      265.32      5.31 o 
   3   3   7       76.80       82.03      4.30 o 
   4   3   7      460.51      483.92      9.45 o 
   5   3   7        8.15       11.33      3.76 o 
   6   3   7       13.39       10.01      4.40 o 
   7   3   7       70.55       59.39     19.60 o 
   8   3   7       21.14       23.44      7.22 o 
   9   3   7       60.59       52.52      7.30 o 
 -10   4   7       17.56       18.24      3.88 o 
  -9   4   7       52.33       49.19      5.30 o 
  -8   4   7       98.03       97.82      5.53 o 
  -7   4   7       27.47       26.18      3.12 o 
  -6   4   7       71.94       67.85      4.84 o 
  -5   4   7      107.62      114.99      4.70 o 
  -4   4   7      190.36      183.76      6.54 o 
  -3   4   7      128.15      130.97      4.31 o 
  -2   4   7      641.84      616.52      9.41 o 
  -1   4   7      162.88      173.88      4.34 o 
   0   4   7      106.65      104.44      3.42 o 
   1   4   7       20.38       18.79      2.55 o 
   2   4   7      243.28      238.36      5.95 o 
   3   4   7      148.36      145.18      6.17 o 
   4   4   7      135.71      147.35      6.46 o 
   5   4   7      198.89      196.59      8.98 o 
   6   4   7      112.35      100.35      7.73 o 
   7   4   7       10.50       13.69      4.65 o 
   8   4   7       66.93       59.08      8.33 o 
   9   4   7       60.82       43.07     17.14 o 
 -10   5   7       10.58        7.52      3.20 o 
  -9   5   7        4.43        6.49      3.76 o 
  -8   5   7       47.35       50.86      4.63 o 
  -7   5   7       91.71       89.38      5.19 o 
  -6   5   7      430.93      399.65      9.13 o 
  -5   5   7       69.01       62.46      4.26 o 
  -4   5   7       91.29       89.02      4.52 o 
  -3   5   7       21.74       21.10      2.33 o 
  -2   5   7       51.74       61.77      3.00 o 
  -1   5   7      875.07      832.29     13.75 o 
   0   5   7      117.52      110.20      4.55 o 
   1   5   7       47.99       52.30      3.43 o 
   2   5   7      280.14      287.25      6.70 o 
   3   5   7      138.49      129.40      6.24 o 
   4   5   7      609.81      595.41     12.99 o 
   5   5   7       20.73       17.17      3.63 o 
   6   5   7      116.61      121.64      8.44 o 
   7   5   7        2.25        5.55      5.45 o 
   8   5   7       10.21       13.72      5.40 o 
   9   5   7       32.51       40.25      8.64 o 
 -10   6   7        2.28        2.98      3.43 o 
  -9   6   7       67.01       70.08      5.44 o 
  -8   6   7       15.80       14.60      3.57 o 
  -7   6   7      152.22      136.95      6.85 o 
  -6   6   7       45.84       41.59      3.74 o 
  -5   6   7      166.83      163.85      6.06 o 
  -4   6   7      189.42      194.85      6.27 o 
  -3   6   7       23.90       28.99      2.98 o 
  -2   6   7      306.64      299.42      8.50 o 
  -1   6   7      122.77      118.94      5.81 o 
   0   6   7      161.87      154.88      5.30 o 
   1   6   7        4.74        4.09      2.42 o 
   2   6   7      120.84      115.64      6.76 o 
   3   6   7      333.06      339.42      9.45 o 
   4   6   7      270.62      258.83      9.67 o 
   5   6   7      171.47      176.15      7.59 o 
   6   6   7      301.47      303.73     11.84 o 
   7   6   7       11.37        7.32      5.10 o 
   8   6   7        1.66        0.25      4.75 o 
   9   6   7       15.12       14.09      7.53 o 
 -10   7   7       61.57       67.65      7.32 o 
  -9   7   7       16.30       22.96      4.07 o 
  -8   7   7       29.54       34.25      4.57 o 
  -7   7   7       78.28       86.70      5.38 o 
  -6   7   7      209.65      204.15      8.84 o 
  -5   7   7      120.64      122.98      5.67 o 
  -4   7   7      570.26      525.57     12.17 o 
  -3   7   7       44.04       52.64      4.68 o 
  -2   7   7       90.38       82.29      6.28 o 
  -1   7   7       51.08       44.45      4.30 o 
   0   7   7       78.31       66.52      4.84 o 
   1   7   7      162.93      148.82      6.43 o 
   2   7   7        9.79        8.81      3.18 o 
   3   7   7       75.36       73.96      5.98 o 
   4   7   7      189.17      183.31      7.61 o 
   5   7   7       29.51       23.27      4.43 o 
   6   7   7       13.36       14.97      5.04 o 
   7   7   7       16.68        6.05      4.89 o 
   8   7   7       78.40       78.08      8.15 o 
  -9   8   7       25.81       31.26      4.79 o 
  -8   8   7       20.86       18.16      3.83 o 
  -7   8   7       65.69       65.96      5.86 o 
  -6   8   7       56.65       53.68      6.28 o 
  -5   8   7       24.73       26.11      4.14 o 
  -4   8   7      131.17      135.81      7.06 o 
  -3   8   7      242.89      236.78      8.12 o 
  -2   8   7       34.47       35.19      4.29 o 
  -1   8   7       96.19      107.72      6.17 o 
   0   8   7       30.01       23.94      3.77 o 
   1   8   7       97.68      108.47      5.91 o 
   2   8   7      384.41      379.33     12.26 o 
   3   8   7      180.67      169.56      8.92 o 
   4   8   7       69.14       64.08      8.04 o 
   5   8   7      206.49      208.76      8.51 o 
   6   8   7        2.74       -0.76      3.65 o 
   7   8   7       15.18       14.86      5.37 o 
   8   8   7       10.05       15.06      5.74 o 
  -9   9   7        7.07       11.41      4.59 o 
  -8   9   7      109.67      112.79      7.69 o 
  -7   9   7       29.32       27.10      5.72 o 
  -6   9   7       31.84       31.18      6.60 o 
  -5   9   7      189.79      199.03      8.23 o 
  -4   9   7      118.42      115.50      6.76 o 
  -3   9   7       34.31       30.48      4.21 o 
  -2   9   7       15.12        9.84      3.52 o 
  -1   9   7       97.19      100.51      6.10 o 
   0   9   7       36.40       44.42      4.70 o 
   1   9   7      459.96      412.47     15.31 o 
   2   9   7       45.85       48.69      5.79 o 
   3   9   7       52.92       67.39      7.07 o 
   4   9   7       77.21       78.71      7.05 o 
   5   9   7       32.34       36.34      7.34 o 
   6   9   7       10.12        6.01      5.32 o 
   7   9   7       96.03       85.29      9.99 o 
  -8  10   7      124.95      129.32      9.76 o 
  -7  10   7       22.24       26.70      4.70 o 
  -6  10   7        4.92        3.29      4.17 o 
  -5  10   7        0.29        2.83      3.63 o 
  -4  10   7       96.57       99.19      6.75 o 
  -3  10   7       27.52       24.94      4.26 o 
  -2  10   7        4.93        7.62      3.50 o 
  -1  10   7       49.92       50.10      4.98 o 
   0  10   7      177.40      161.33      7.67 o 
   1  10   7      124.32      112.34      6.58 o 
   2  10   7      193.35      195.05     12.86 o 
   3  10   7       13.83       15.87      4.61 o 
   4  10   7       12.31       16.24      4.93 o 
   5  10   7       17.44       12.48      4.92 o 
   6  10   7       88.84       84.71      7.90 o 
   7  10   7       26.93       16.22     17.16 o 
  -7  11   7       91.55       84.99      7.07 o 
  -6  11   7       17.03       12.08      3.92 o 
  -5  11   7       65.78       45.05     16.83 o 
  -4  11   7      125.46      129.22      9.75 o 
  -3  11   7      117.05      122.26      7.32 o 
  -2  11   7      125.26      122.31      7.24 o 
  -1  11   7      157.34      156.20      7.97 o 
   0  11   7       42.35       44.61      5.05 o 
   1  11   7      143.29      133.68      8.85 o 
   2  11   7       11.75        8.28      4.81 o 
   3  11   7       64.90       51.50      6.53 o 
   4  11   7      175.90      187.18     12.99 o 
   5  11   7       18.01       20.95      5.51 o 
   6  11   7       50.19       65.86      7.69 o 
  -6  12   7        8.05        9.04      4.53 o 
  -5  12   7        4.33       11.92      4.81 o 
  -4  12   7       45.14       51.51      5.65 o 
  -3  12   7       45.93       62.37      6.23 o 
  -2  12   7      117.21      117.38      8.67 o 
  -1  12   7      114.59      109.88      7.12 o 
   0  12   7       83.87       83.86      6.45 o 
   1  12   7       20.91       25.05      5.50 o 
   2  12   7      151.54      141.70      9.46 o 
   3  12   7       47.05       44.62      6.44 o 
   4  12   7        8.57        8.22      8.52 o 
   5  12   7        4.64        8.11      5.11 o 
  -5  13   7       13.43       12.64      4.19 o 
  -4  13   7        7.94       11.78      6.34 o 
  -3  13   7       59.01       65.74      6.31 o 
  -2  13   7       19.98       25.24      4.76 o 
  -1  13   7        9.72        4.10      3.91 o 
   0  13   7       73.43       33.94     25.37 o 
   1  13   7        3.36        7.88      4.66 o 
   2  13   7        9.64       13.50      5.18 o 
   3  13   7       16.31       11.00      5.70 o 
   4  13   7       37.41       49.72      8.77 o 
  -3  14   7       35.78       45.95      6.08 o 
  -2  14   7       75.44       85.29      7.28 o 
  -1  14   7        9.41        8.21      5.09 o 
   0  14   7       32.53       41.19      8.63 o 
   1  14   7       30.34       16.51      6.24 o 
   2  14   7        7.32        6.75      5.43 o 
 -11   0   8      102.01      119.21      9.23 o 
 -10   0   8      165.33      169.86     10.10 o 
  -9   0   8        7.79        3.13      3.10 o 
  -8   0   8        4.22       10.00      4.48 o 
  -7   0   8       22.15       14.32      4.56 o 
  -6   0   8       25.09       16.56      3.81 o 
  -5   0   8      268.75      290.80      9.68 o 
  -4   0   8      116.99      114.43      6.43 o 
  -3   0   8       24.49       23.42      3.56 o 
  -2   0   8      262.04      256.85      8.15 o 
  -1   0   8        0.26        0.93      2.64 o 
   0   0   8      544.85      570.18     12.63 o 
   1   0   8        0.09       -2.96      2.47 o 
   2   0   8      262.86      264.34      7.91 o 
   3   0   8        0.04       -1.44      2.33 o 
   4   0   8       12.77       16.49      4.71 o 
   5   0   8      175.29      173.66     10.53 o 
   6   0   8       90.39       91.95     12.05 o 
   7   0   8      167.12      158.93     11.36 o 
   8   0   8       38.72       53.07     10.39 o 
   9   0   8      213.64      221.96     24.58 o 
 -10   1   8       10.66       10.05      3.42 o 
  -9   1   8       23.76       20.28      3.26 o 
  -8   1   8       10.78        6.90      2.79 o 
  -7   1   8      118.97      107.35      6.02 o 
  -6   1   8      573.02      509.30      9.53 o 
  -5   1   8      260.48      246.87      6.28 o 
  -4   1   8      277.77      271.12      6.29 o 
  -3   1   8       55.57       65.00      3.49 o 
  -2   1   8       31.25       30.88      2.61 o 
  -1   1   8      398.64      406.25      7.32 o 
   0   1   8      126.81      125.02      4.21 o 
   1   1   8      121.33      122.50      4.31 o 
   2   1   8       29.67       33.30      2.56 o 
   3   1   8      298.79      310.25      7.16 o 
   4   1   8      137.03      123.12      6.13 o 
   5   1   8      100.25      103.22      6.61 o 
   6   1   8       33.47       41.21      4.59 o 
   7   1   8       61.89       70.93      6.80 o 
   8   1   8       48.53       48.98     11.47 o 
   9   1   8       73.56       77.24      8.14 o 
 -10   2   8      168.77      185.28      7.37 o 
  -9   2   8       19.06       21.31      3.45 o 
  -8   2   8       38.97       39.59      3.86 o 
  -7   2   8      204.34      181.46      7.02 o 
  -6   2   8       48.89       41.81      3.41 o 
  -5   2   8      219.14      214.94      5.90 o 
  -4   2   8      122.52      125.63      4.73 o 
  -3   2   8       27.82       29.78      2.64 o 
  -2   2   8       85.66      105.30      4.32 o 
  -1   2   8      449.88      436.41      8.18 o 
   0   2   8      356.63      362.07      7.36 o 
   1   2   8       31.63       34.16      2.61 o 
   2   2   8      279.68      292.66      5.93 o 
   3   2   8       16.57       16.40      2.78 o 
   4   2   8      542.05      545.95     12.01 o 
   5   2   8      210.92      221.82      9.67 o 
   6   2   8       67.97       71.27     16.06 o 
   7   2   8       26.49       21.11      6.32 o 
   8   2   8        2.79        5.95      4.76 o 
   9   2   8        2.49        1.99      4.91 o 
 -10   3   8       18.53       14.65      4.63 o 
  -9   3   8       59.82       67.89      5.30 o 
  -8   3   8      149.07      158.76      7.04 o 
  -7   3   8       54.17       60.22      4.32 o 
  -6   3   8      220.54      212.61      6.50 o 
  -5   3   8       15.31       12.01      2.55 o 
  -4   3   8       28.41       29.11      2.86 o 
  -3   3   8       99.50       89.02      3.92 o 
  -2   3   8      161.13      159.61      4.73 o 
  -1   3   8       37.38       44.94      2.85 o 
   0   3   8       86.91       87.16      3.53 o 
   1   3   8      681.33      656.53      9.81 o 
   2   3   8      156.16      142.06      5.25 o 
   3   3   8      747.51      755.58     14.69 o 
   4   3   8       43.16       41.27      5.48 o 
   5   3   8      190.38      203.66      9.75 o 
   6   3   8      235.27      233.17     10.30 o 
   7   3   8       35.80       38.73      6.22 o 
   8   3   8       11.22        5.04      4.14 o 
   9   3   8       39.29       38.83      6.60 o 
 -10   4   8       26.38       27.93      4.39 o 
  -9   4   8      137.25      154.82      7.24 o 
  -8   4   8        0.34       -2.67      3.03 o 
  -7   4   8       69.24       66.00      6.16 o 
  -6   4   8       29.11       32.05      3.62 o 
  -5   4   8      566.55      568.15      9.99 o 
  -4   4   8      705.92      660.87     10.66 o 
  -3   4   8       99.77      103.62      5.29 o 
  -2   4   8      520.64      518.49      8.68 o 
  -1   4   8       55.10       57.63      3.09 o 
   0   4   8        6.30        2.11      2.31 o 
   1   4   8       49.06       53.46      3.53 o 
   2   4   8       47.71       49.26      6.74 o 
   3   4   8       10.80        5.87      3.18 o 
   4   4   8      622.89      631.78     16.50 o 
   5   4   8       77.02       79.83      6.89 o 
   6   4   8      107.63       99.08     14.02 o 
   7   4   8        7.34        8.81      4.80 o 
   8   4   8       52.97       62.58      8.57 o 
   9   4   8       24.26       17.51      5.98 o 
 -10   5   8        7.88        5.21      3.72 o 
  -9   5   8       28.90       31.44      4.30 o 
  -8   5   8       93.60       92.48      6.31 o 
  -7   5   8       12.55        9.11      3.15 o 
  -6   5   8      126.90      120.87      5.66 o 
  -5   5   8       13.90       14.79      2.98 o 
  -4   5   8      283.97      271.64      7.14 o 
  -3   5   8      151.59      133.81      5.26 o 
  -2   5   8      108.23      103.86      4.66 o 
  -1   5   8       38.35       33.24      3.20 o 
   0   5   8      673.86      666.89     14.79 o 
   1   5   8      372.70      340.75      7.73 o 
   2   5   8     1179.82     1099.73     19.39 o 
   3   5   8      343.51      349.84      9.66 o 
   4   5   8      244.16      250.53      8.49 o 
   5   5   8       57.96       59.94      6.54 o 
   6   5   8       47.27       39.16      5.84 o 
   7   5   8       54.27       56.16      7.03 o 
   8   5   8       55.01       56.21      8.21 o 
  -9   6   8      149.45      158.13     10.73 o 
  -8   6   8       14.69       23.85      3.81 o 
  -7   6   8       19.26       21.47      4.33 o 
  -6   6   8      117.13      113.63      5.78 o 
  -5   6   8       29.91       30.09      3.46 o 
  -4   6   8       17.65       16.41      3.55 o 
  -3   6   8      515.18      469.52     11.32 o 
  -2   6   8       13.17       11.36      3.86 o 
  -1   6   8        5.07        5.05      2.98 o 
   0   6   8        8.58       13.99      3.39 o 
   1   6   8      207.57      189.64      6.00 o 
   2   6   8      317.15      318.63      9.21 o 
   3   6   8      141.27      145.62      6.89 o 
   4   6   8      261.50      250.45      8.55 o 
   5   6   8      160.73      148.97     12.48 o 
   6   6   8       23.05       25.41      7.09 o 
   7   6   8       17.94       26.84      5.77 o 
   8   6   8        3.40        2.87      5.27 o 
  -9   7   8        7.55        2.42      3.51 o 
  -8   7   8       19.17       18.88      4.75 o 
  -7   7   8        6.33        3.61      2.31 o 
  -6   7   8      157.48      166.34      8.49 o 
  -5   7   8       39.75       38.29      4.71 o 
  -4   7   8       29.29       33.13      4.27 o 
  -3   7   8       35.52       39.06      4.44 o 
  -2   7   8      260.29      240.37      8.26 o 
  -1   7   8       75.66       77.76      5.27 o 
   0   7   8      202.51      195.93      7.38 o 
   1   7   8       30.00       29.01      3.84 o 
   2   7   8      110.03      104.40      8.41 o 
   3   7   8       23.92       22.61      3.92 o 
   4   7   8        2.63        5.50      3.49 o 
   5   7   8      128.58      127.02      7.23 o 
   6   7   8       76.93       79.48      7.55 o 
   7   7   8       19.28       21.61      5.81 o 
   8   7   8       22.30       13.80      5.66 o 
  -9   8   8       16.30       15.90      4.72 o 
  -8   8   8      166.51      156.68     14.48 o 
  -7   8   8       34.36       35.55      7.73 o 
  -6   8   8       25.42       27.27      5.20 o 
  -5   8   8        0.55       -1.48      3.08 o 
  -4   8   8      163.63      156.07      7.66 o 
  -3   8   8       57.83       52.37      5.19 o 
  -2   8   8       76.49       69.58      5.31 o 
  -1   8   8       87.83       99.11      6.02 o 
   0   8   8       83.22       79.66      5.50 o 
   1   8   8      244.07      248.60      8.29 o 
   2   8   8       39.71       35.46      5.31 o 
   3   8   8       44.70       45.12      7.13 o 
   4   8   8       91.34       96.34      7.67 o 
   5   8   8       39.72       42.01      6.07 o 
   6   8   8       54.03       51.17      8.41 o 
   7   8   8       18.15       15.86      5.69 o 
  -8   9   8       26.70       36.73      5.36 o 
  -7   9   8      136.92      138.91      8.37 o 
  -6   9   8       19.26       12.16      4.89 o 
  -5   9   8      361.29      336.56     10.56 o 
  -4   9   8       54.48       47.09      5.15 o 
  -3   9   8        0.72        1.87      3.64 o 
  -2   9   8       41.25       45.35      4.92 o 
  -1   9   8      200.42      209.93      8.15 o 
   0   9   8       31.56       36.62      5.40 o 
   1   9   8       26.84       22.16      4.91 o 
   2   9   8        2.12        2.31      4.05 o 
   3   9   8       55.77       55.21      7.71 o 
   4   9   8       32.00       26.78      5.34 o 
   5   9   8        3.21        5.20      4.56 o 
   6   9   8       43.95       45.94      8.39 o 
   7   9   8      128.65      123.71     12.02 o 
  -7  10   8       70.28       81.71      7.92 o 
  -6  10   8      386.29      384.26     11.87 o 
  -5  10   8      138.76      132.44      7.83 o 
  -4  10   8       11.65       10.64      4.13 o 
  -3  10   8      105.43      101.72      6.76 o 
  -2  10   8       51.79       45.72      5.10 o 
  -1  10   8       36.28       41.23      5.40 o 
   0  10   8       36.73       36.93      4.68 o 
   1  10   8       23.43       11.81      4.74 o 
   2  10   8       18.42       15.24      6.15 o 
   3  10   8       36.62       28.84      5.50 o 
   4  10   8       24.23       26.91      5.59 o 
   5  10   8      130.46      140.13     12.06 o 
   6  10   8       20.47       13.33      6.99 o 
  -6  11   8       83.10       79.92      6.84 o 
  -5  11   8       34.29       29.24      5.20 o 
  -4  11   8      132.68      150.78      8.45 o 
  -3  11   8       60.16       61.00      5.86 o 
  -2  11   8        7.02        3.47      3.64 o 
  -1  11   8       53.48       52.59      5.67 o 
   0  11   8       35.54       38.22      4.95 o 
   1  11   8       27.04       17.11      5.91 o 
   2  11   8      127.85      113.70      8.69 o 
   3  11   8       49.80       48.26      6.37 o 
   4  11   8       22.75       19.07      5.48 o 
   5  11   8      135.85      134.44     12.71 o 
  -5  12   8       12.52       13.14      4.48 o 
  -4  12   8       26.71       21.56      6.68 o 
  -3  12   8       12.42       15.71      4.83 o 
  -2  12   8       40.40       43.75      5.39 o 
  -1  12   8       21.57       19.48      5.22 o 
   0  12   8       20.57       18.11      5.52 o 
   1  12   8       79.09       86.32      9.89 o 
   2  12   8       38.07       38.03      8.02 o 
   3  12   8       25.02       31.73      6.18 o 
   4  12   8      105.03      107.33      9.02 o 
  -4  13   8       86.63       75.42     12.64 o 
  -3  13   8      173.28      161.41     11.52 o 
  -2  13   8        5.43        0.98      3.99 o 
  -1  13   8        1.88       -2.88      4.28 o 
   0  13   8      116.69      132.80      9.84 o 
   1  13   8       50.77       50.31      8.35 o 
   2  13   8       65.73       73.89      7.92 o 
 -10   0   9       22.47       12.23      5.04 o 
  -9   0   9       63.65       73.08      8.50 o 
  -8   0   9        0.31        2.07      3.87 o 
  -7   0   9      221.83      206.91      9.03 o 
  -6   0   9     1067.15      945.61     20.56 o 
  -5   0   9       62.42       70.52      5.78 o 
  -4   0   9      255.61      273.09      9.44 o 
  -3   0   9      280.22      283.62      9.22 o 
  -2   0   9       59.83       56.06      4.84 o 
  -1   0   9        3.95        4.22      2.99 o 
   0   0   9      478.81      489.29     12.02 o 
   1   0   9      296.14      290.64      8.83 o 
   2   0   9       21.38       25.29      3.76 o 
   3   0   9       14.42        8.39      4.20 o 
   4   0   9      123.79       90.22     30.31 o 
   5   0   9      365.92      325.91     20.34 o 
   6   0   9        5.73        9.75     11.17 o 
   7   0   9       52.30       56.79      8.04 o 
   8   0   9       25.44       23.69     10.59 o 
 -10   1   9        7.51       10.95      3.29 o 
  -9   1   9      116.45      131.49      7.41 o 
  -8   1   9        2.27       -0.70      2.71 o 
  -7   1   9       56.81       56.10      4.12 o 
  -6   1   9       94.02       95.93      4.80 o 
  -5   1   9     1212.06     1160.08     16.56 o 
  -4   1   9       88.30       93.96      4.42 o 
  -3   1   9      129.77      130.38      5.14 o 
  -2   1   9      252.08      241.59      5.96 o 
  -1   1   9      329.12      343.81      6.99 o 
   0   1   9      408.85      391.12      7.33 o 
   1   1   9       86.32       79.49      3.62 o 
   2   1   9        0.16       -2.05      1.79 o 
   3   1   9       11.82       12.72      3.26 o 
   4   1   9      140.64      134.17      6.38 o 
   5   1   9      595.77      621.83     18.86 o 
   6   1   9        4.70        0.64      4.21 o 
   7   1   9       15.57       17.64      5.41 o 
   8   1   9       69.45       75.25      7.87 o 
 -10   2   9        4.29        2.33      3.68 o 
  -9   2   9       26.96       18.96      4.92 o 
  -8   2   9       34.88       39.17      3.85 o 
  -7   2   9       38.05       42.45      3.71 o 
  -6   2   9      280.81      272.55      7.02 o 
  -5   2   9       50.96       57.76      3.78 o 
  -4   2   9      452.52      439.75      8.58 o 
  -3   2   9      845.79      820.86     16.43 o 
  -2   2   9     1046.81     1022.62     33.05 o 
  -1   2   9      135.05      139.29      4.97 o 
   0   2   9      204.40      194.83      8.23 o 
   1   2   9       17.93       22.37      2.64 o 
   2   2   9       82.86       81.51      4.40 o 
   3   2   9      265.94      255.26      7.96 o 
   4   2   9      117.89      105.58      7.52 o 
   5   2   9       13.11       11.11      4.60 o 
   6   2   9      231.19      221.92     19.15 o 
   7   2   9        5.76        4.47      3.30 o 
   8   2   9       34.73       50.18      7.13 o 
 -10   3   9       51.99       50.50      5.64 o 
  -9   3   9       71.64       48.40     10.37 o 
  -8   3   9        3.43       -0.79      2.86 o 
  -7   3   9       32.76       30.69      4.56 o 
  -6   3   9       18.15       15.85      4.07 o 
  -5   3   9       38.91       28.14      4.70 o 
  -4   3   9       19.72       19.95      2.68 o 
  -3   3   9      194.83      194.73      5.54 o 
  -2   3   9      218.41      208.64      5.61 o 
  -1   3   9      127.62      133.22      4.64 o 
   0   3   9       14.22       10.37      2.69 o 
   1   3   9      240.41      251.54      6.67 o 
   2   3   9      374.82      360.63     13.46 o 
   3   3   9      612.19      599.91     12.94 o 
   4   3   9      136.35      133.05      8.77 o 
   5   3   9       68.42       58.64      6.57 o 
   6   3   9       56.44       50.06      6.36 o 
   7   3   9       21.67       22.84      5.60 o 
   8   3   9       74.71       85.11      8.38 o 
 -10   4   9       15.44        6.65      4.54 o 
  -9   4   9      144.62      151.27      7.35 o 
  -8   4   9       77.98       94.36      5.87 o 
  -7   4   9      116.71      116.92      6.04 o 
  -6   4   9      136.26      140.82      6.16 o 
  -5   4   9      214.01      208.96      6.70 o 
  -4   4   9      251.05      256.64      7.20 o 
  -3   4   9      226.24      209.12      5.67 o 
  -2   4   9       75.01       76.28      4.66 o 
  -1   4   9       16.87       14.92      2.86 o 
   0   4   9       66.80       71.84      4.27 o 
   1   4   9      156.70      151.96      5.46 o 
   2   4   9       39.79       44.00      4.35 o 
   3   4   9      403.75      432.66     10.91 o 
   4   4   9      200.89      207.74      9.49 o 
   5   4   9       49.93       48.09      6.23 o 
   6   4   9      117.75      114.78      8.52 o 
   7   4   9      133.46      131.20      9.64 o 
   8   4   9       35.80       49.64      7.20 o 
  -9   5   9        2.76       -0.53      3.36 o 
  -8   5   9      146.54      150.70      7.02 o 
  -7   5   9       76.04       78.10      5.24 o 
  -6   5   9      128.92      127.48      6.22 o 
  -5   5   9       76.51       76.25      4.84 o 
  -4   5   9      118.29      119.80      6.51 o 
  -3   5   9      276.26      259.27     10.13 o 
  -2   5   9      455.11      435.82     10.68 o 
  -1   5   9      262.52      262.51      8.23 o 
   0   5   9      133.93      129.99      5.45 o 
   1   5   9       61.01       65.75      4.22 o 
   2   5   9      494.13      471.91     13.86 o 
   3   5   9      515.53      496.41     11.98 o 
   4   5   9      128.10      137.28      8.72 o 
   5   5   9       15.71        8.62      4.66 o 
   6   5   9       28.21       29.13      7.82 o 
   7   5   9       37.91       40.65      6.70 o 
   8   5   9       41.37       46.60      7.31 o 
  -9   6   9       24.01       27.94      4.41 o 
  -8   6   9       20.20       17.30      4.13 o 
  -7   6   9       31.58       33.54      4.83 o 
  -6   6   9       21.28       28.09      4.49 o 
  -5   6   9       19.51       14.89      3.73 o 
  -4   6   9      632.64      584.27     14.65 o 
  -3   6   9       29.16       22.92      5.40 o 
  -2   6   9       13.31        7.50      3.34 o 
  -1   6   9       15.00       14.74      3.58 o 
   0   6   9      316.39      301.34      8.81 o 
   1   6   9      255.09      269.38     10.07 o 
   2   6   9      112.47      122.47      6.51 o 
   3   6   9       94.93       98.80      6.21 o 
   4   6   9       90.79       80.14     10.48 o 
   5   6   9       46.62       45.08     10.41 o 
   6   6   9       60.77       60.62      7.06 o 
   7   6   9        0.18        0.10      4.95 o 
  -9   7   9       52.70       56.38      6.21 o 
  -8   7   9       44.98       47.36      6.59 o 
  -7   7   9      119.78      129.24      9.24 o 
  -6   7   9       46.69       44.69      5.34 o 
  -5   7   9      246.07      251.35      9.05 o 
  -4   7   9       57.66       49.95      5.09 o 
  -3   7   9      225.41      212.43      9.84 o 
  -2   7   9        9.93       10.63      4.28 o 
  -1   7   9       43.07       43.26      4.64 o 
   0   7   9      205.73      205.19     10.48 o 
   1   7   9        9.96       14.20      4.32 o 
   2   7   9      142.05      126.70      8.18 o 
   3   7   9       30.24       29.43      5.35 o 
   4   7   9       14.77        9.91      4.55 o 
   5   7   9        3.20        6.28      4.69 o 
   6   7   9       15.83        9.93      5.29 o 
   7   7   9        2.39        3.88      5.25 o 
  -8   8   9        2.70        1.99      4.03 o 
  -7   8   9       32.99       34.10      5.13 o 
  -6   8   9       79.08       76.26      6.34 o 
  -5   8   9      220.47      216.40      8.65 o 
  -4   8   9      133.62      114.11      7.08 o 
  -3   8   9       32.21       24.91      4.35 o 
  -2   8   9       75.90       77.70      6.21 o 
  -1   8   9       79.52       74.64      5.80 o 
   0   8   9      141.31      145.95      8.43 o 
   1   8   9      366.39      344.56     15.07 o 
   2   8   9       20.01       22.65      4.95 o 
   3   8   9       65.03       58.38      6.53 o 
   4   8   9       16.53       21.52      5.82 o 
   5   8   9        4.27       -2.72      5.41 o 
   6   8   9      109.91       99.35     28.40 o 
  -7   9   9       45.71       47.62      5.87 o 
  -6   9   9      187.64      179.82      9.24 o 
  -5   9   9      289.07      279.55     10.07 o 
  -4   9   9       51.73       49.57      5.40 o 
  -3   9   9       42.38       40.12      5.74 o 
  -2   9   9       49.54       48.12      5.17 o 
  -1   9   9      195.58      188.57      8.33 o 
   0   9   9      229.79      216.58      8.48 o 
   1   9   9       25.56       39.27     10.72 o 
   2   9   9      132.55      112.03     12.54 o 
   3   9   9       51.78       68.93      7.02 o 
   4   9   9      129.21      141.31      9.50 o 
   5   9   9      133.94      131.51     12.03 o 
   6   9   9       16.39        9.14      6.72 o 
  -7  10   9      341.72      382.11     20.85 o 
  -6  10   9       45.41       46.56      7.85 o 
  -5  10   9       18.35       14.94      4.58 o 
  -4  10   9       78.63       71.41      6.34 o 
  -3  10   9      114.81      109.43      7.17 o 
  -2  10   9       31.73       32.32      4.89 o 
  -1  10   9       27.23       20.99      4.46 o 
   0  10   9       18.49       28.02      6.68 o 
   1  10   9       73.60       64.41      7.05 o 
   2  10   9       13.09       15.78      5.83 o 
   3  10   9       42.69       37.50      8.00 o 
   4  10   9       46.06       62.23     12.25 o 
   5  10   9       70.46       72.51      7.92 o 
  -6  11   9       70.39       74.14      6.96 o 
  -5  11   9       56.37       56.85      6.26 o 
  -4  11   9        5.77       10.01      4.31 o 
  -3  11   9        2.90        3.44      4.95 o 
  -2  11   9       26.32       25.38      4.87 o 
  -1  11   9        4.74       -0.53      3.87 o 
   0  11   9       41.40       31.87      5.80 o 
   1  11   9       15.58       16.60      7.85 o 
   2  11   9       55.44       50.00      8.55 o 
   3  11   9       27.26       21.07      5.57 o 
   4  11   9       18.24       15.80      5.47 o 
  -4  12   9       28.18       31.99      5.47 o 
  -3  12   9       45.12       60.22      6.41 o 
  -2  12   9        3.46        3.46      4.01 o 
  -1  12   9      113.63      125.43      9.12 o 
   0  12   9       13.35        5.19      4.83 o 
   1  12   9       58.54       61.58      7.63 o 
   2  12   9        7.98        6.10      5.01 o 
   3  12   9        0.55        6.12      5.05 o 
  -2  13   9       34.86       35.38      7.98 o 
  -1  13   9       19.00       22.66      6.16 o 
   0  13   9        3.85        0.33      4.89 o 
 -10   0  10        2.42        7.75      5.06 o 
  -9   0  10       53.66       61.42      6.93 o 
  -8   0  10      219.42      214.37      9.80 o 
  -7   0  10       36.86       32.57      5.08 o 
  -6   0  10        1.43        1.31      3.55 o 
  -5   0  10      229.59      247.03      9.55 o 
  -4   0  10       47.74       48.12      5.04 o 
  -3   0  10        0.21       -0.78      4.39 o 
  -2   0  10       37.07       42.60      4.76 o 
  -1   0  10       47.04       51.31      5.06 o 
   0   0  10        3.52        3.46      3.78 o 
   1   0  10      246.16      235.11      8.38 o 
   2   0  10        0.03       -1.12      6.97 o 
   3   0  10       14.96       18.46      8.42 o 
   4   0  10      172.98      167.85     13.38 o 
   5   0  10       23.88       14.40      5.67 o 
   6   0  10       18.24        6.27      9.12 o 
   7   0  10        9.45       31.80     11.44 o 
   8   0  10        0.12       -2.55      9.66 o 
 -10   1  10      139.12      155.18      7.85 o 
  -9   1  10      136.52      136.25      7.07 o 
  -8   1  10       95.28       99.93      5.49 o 
  -7   1  10       36.71       42.16      3.90 o 
  -6   1  10       68.62       64.64      4.16 o 
  -5   1  10       96.66      103.00      4.97 o 
  -4   1  10      174.24      179.13      5.71 o 
  -3   1  10      488.32      489.85      9.15 o 
  -2   1  10       63.63       61.55      3.73 o 
  -1   1  10      520.66      507.27      9.10 o 
   0   1  10       77.11       67.13      3.72 o 
   1   1  10        2.29        2.39      2.20 o 
   2   1  10       47.42       47.64      5.99 o 
   3   1  10       32.09       28.86      4.70 o 
   4   1  10        3.91        1.68      4.36 o 
   5   1  10       87.34       82.99      7.22 o 
   6   1  10       25.76       27.71     13.62 o 
   7   1  10       47.90       48.19      9.28 o 
   8   1  10       64.04       69.30     11.12 o 
  -9   2  10       63.14       75.49      5.74 o 
  -8   2  10       11.68       11.36      3.53 o 
  -7   2  10       42.55       40.71      3.86 o 
  -6   2  10      260.71      251.71      6.92 o 
  -5   2  10      127.11      121.02      5.25 o 
  -4   2  10      168.31      157.17      5.52 o 
  -3   2  10       62.74       68.19      3.97 o 
  -2   2  10      281.62      283.36      6.74 o 
  -1   2  10      143.51      140.94      6.87 o 
   0   2  10      160.48      139.13      6.03 o 
   1   2  10      273.09      275.76      7.15 o 
   2   2  10       29.86       35.22      4.10 o 
   3   2  10        2.48       -3.35      3.62 o 
   4   2  10       20.65       24.86      5.12 o 
   5   2  10       19.31       13.87      4.89 o 
   6   2  10      302.31      308.80     19.10 o 
   7   2  10       30.59       29.68      5.97 o 
   8   2  10       31.84       29.38      8.23 o 
  -9   3  10       92.89       93.89      6.28 o 
  -8   3  10       38.56       47.76      4.75 o 
  -7   3  10        2.23        2.09      3.33 o 
  -6   3  10      348.34      328.14      8.71 o 
  -5   3  10        5.04        3.78      2.50 o 
  -4   3  10        8.27        8.10      2.47 o 
  -3   3  10       39.35       35.46      3.42 o 
  -2   3  10       39.46       40.54      3.65 o 
  -1   3  10      330.99      311.58      7.84 o 
   0   3  10      106.19      105.07      5.01 o 
   1   3  10      198.67      179.12      5.95 o 
   2   3  10      509.07      506.90     11.93 o 
   3   3  10      101.69      115.63      7.93 o 
   4   3  10      211.96      189.71      9.90 o 
   5   3  10       82.30       72.06      7.20 o 
   6   3  10       45.03       63.32      7.15 o 
   7   3  10       54.77       52.27      7.19 o 
  -9   4  10       57.57       57.39      5.65 o 
  -8   4  10        0.35       -4.32      2.88 o 
  -7   4  10        8.31        4.68      3.14 o 
  -6   4  10       61.68       58.04      4.60 o 
  -5   4  10       19.51       22.62      4.83 o 
  -4   4  10        2.97        3.45      3.22 o 
  -3   4  10      380.25      346.09      9.76 o 
  -2   4  10      374.99      347.29      8.44 o 
  -1   4  10       60.40       55.63      4.42 o 
   0   4  10      257.72      244.37      6.98 o 
   1   4  10      354.99      347.60      9.69 o 
   2   4  10       67.20       72.63      8.76 o 
   3   4  10        0.04       -2.54      3.74 o 
   4   4  10       42.58       33.39      5.84 o 
   5   4  10       25.69       14.16      5.02 o 
   6   4  10        0.26       -5.19      4.38 o 
   7   4  10        3.24        0.24      5.31 o 
  -9   5  10       70.46       73.84      5.78 o 
  -8   5  10       32.79       33.92      4.98 o 
  -7   5  10       28.69       36.88      4.98 o 
  -6   5  10        6.30        8.58      3.75 o 
  -5   5  10       44.62       45.29      4.92 o 
  -4   5  10      183.94      190.50      7.78 o 
  -3   5  10       34.74       36.60      4.32 o 
  -2   5  10       18.38       17.02      3.65 o 
  -1   5  10      524.58      523.83     17.51 o 
   0   5  10      267.68      291.47      8.68 o 
   1   5  10       35.92       50.00      4.70 o 
   2   5  10      105.44       98.24      6.13 o 
   3   5  10      100.48       93.73      6.16 o 
   4   5  10        6.05        7.56      4.68 o 
   5   5  10      117.92      130.96      9.38 o 
   6   5  10       34.29       34.72      6.52 o 
   7   5  10        6.79       15.31      5.87 o 
  -8   6  10       42.17       41.73      5.48 o 
  -7   6  10       33.98       40.29      5.11 o 
  -6   6  10       54.59       59.18      5.59 o 
  -5   6  10       82.42       87.70      6.42 o 
  -4   6  10      378.86      351.01     14.57 o 
  -3   6  10       46.53       43.84      5.40 o 
  -2   6  10      306.52      302.48      9.32 o 
  -1   6  10       41.80       47.06      4.77 o 
   0   6  10       19.05       22.93      3.94 o 
   1   6  10       38.43       38.16      8.64 o 
   2   6  10      329.85      322.23     11.61 o 
   3   6  10        4.88       10.13      4.32 o 
   4   6  10      116.02      129.63      9.08 o 
   5   6  10        2.09        2.38      4.86 o 
   6   6  10       76.52       79.01      8.25 o 
   7   6  10       23.68       26.34      7.73 o 
  -8   7  10       17.63       13.78      4.53 o 
  -7   7  10        9.10       15.09      4.58 o 
  -6   7  10      144.18      137.53      8.03 o 
  -5   7  10       98.98      105.36      6.96 o 
  -4   7  10       83.60       84.44      6.29 o 
  -3   7  10      139.33      126.48      7.20 o 
  -2   7  10       50.45       46.32      5.01 o 
  -1   7  10       74.61       75.13      5.69 o 
   0   7  10      104.91       96.91      7.80 o 
   1   7  10       42.58       35.93      6.25 o 
   2   7  10      142.30      137.64     17.19 o 
   3   7  10       16.83       14.81      4.82 o 
   4   7  10       26.95       32.12      9.85 o 
   5   7  10      183.80      183.56     13.94 o 
   6   7  10       31.58       32.60      8.72 o 
  -7   8  10       36.69       48.73      5.79 o 
  -6   8  10       21.16       25.33      4.67 o 
  -5   8  10       68.01       71.94      6.28 o 
  -4   8  10        1.64        3.68      3.78 o 
  -3   8  10      141.81      174.25     10.27 o 
  -2   8  10      110.83      101.82      6.74 o 
  -1   8  10        2.26        0.00      3.52 o 
   0   8  10      137.20      141.73      9.08 o 
   1   8  10       53.10       49.97      8.30 o 
   2   8  10       28.00       25.29      6.72 o 
   3   8  10       28.34       21.39      5.57 o 
   4   8  10      104.72      100.99     10.98 o 
   5   8  10       11.83       12.38      6.73 o 
   6   8  10       89.48      102.57     30.97 o 
  -7   9  10        8.51        6.43      4.47 o 
  -6   9  10       34.22       24.91      8.21 o 
  -5   9  10       43.04       38.54      5.45 o 
  -4   9  10       67.46       66.40      6.13 o 
  -3   9  10      101.69       94.22      6.83 o 
  -2   9  10      150.93      142.55      7.91 o 
  -1   9  10       20.02       18.27      5.28 o 
   0   9  10       41.58       46.00      6.17 o 
   1   9  10       23.53       24.01      5.44 o 
   2   9  10        9.31       12.40      4.81 o 
   3   9  10       79.76       76.25      9.69 o 
   4   9  10        8.23        7.17      4.79 o 
   5   9  10       86.17      108.60     11.60 o 
  -6  10  10       16.54       19.93      5.07 o 
  -5  10  10       16.44       14.69      4.89 o 
  -4  10  10       68.02       66.81      6.34 o 
  -3  10  10       39.97       35.07      5.23 o 
  -2  10  10       36.82       31.29      5.09 o 
  -1  10  10       53.88       54.88      5.76 o 
   0  10  10       42.92       45.21      6.41 o 
   1  10  10        5.92        1.05      4.53 o 
   2  10  10       97.27      100.81      8.74 o 
   3  10  10      181.55      200.03     11.63 o 
   4  10  10      106.38      113.67      9.13 o 
  -5  11  10       56.88       55.89      6.45 o 
  -4  11  10       20.77       22.15      5.17 o 
  -3  11  10      154.68      167.08     10.28 o 
  -2  11  10        6.06       -5.64      3.76 o 
  -1  11  10       47.56       52.53      7.10 o 
   0  11  10       52.25       61.15      7.37 o 
   1  11  10       50.57       52.71      7.14 o 
   2  11  10       31.63       38.44      8.15 o 
   3  11  10       75.37       90.52      9.49 o 
  -2  12  10       74.11       80.76      7.24 o 
  -1  12  10       51.24       57.76      7.61 o 
   0  12  10      109.65      100.13      9.19 o 
   1  12  10      145.51      172.53     11.49 o 
  -9   0  11       35.66       34.00      5.88 o 
  -8   0  11        2.41       11.60      4.83 o 
  -7   0  11       18.79       23.30      4.91 o 
  -6   0  11       14.15       11.86      4.23 o 
  -5   0  11       71.77       65.50      6.23 o 
  -4   0  11      130.90      122.45      8.47 o 
  -3   0  11       23.10       19.66      4.22 o 
  -2   0  11      353.62      351.84     10.97 o 
  -1   0  11       65.40       76.66      6.36 o 
   0   0  11       20.36       11.93      3.85 o 
   1   0  11      161.51      141.34      7.04 o 
   2   0  11       67.59       66.30      7.36 o 
   3   0  11      417.75      378.07     23.20 o 
   4   0  11      125.24      137.13     16.79 o 
   5   0  11        4.24        6.86      6.52 o 
   6   0  11       16.40       19.11     11.12 o 
   7   0  11       64.77       55.76     13.71 o 
  -9   1  11       89.00      101.29      7.10 o 
  -8   1  11       27.67       22.44      3.64 o 
  -7   1  11       22.70       21.68      3.51 o 
  -6   1  11       64.57       66.54      4.73 o 
  -5   1  11        3.59        4.81      2.66 o 
  -4   1  11       92.13       93.42      4.84 o 
  -3   1  11       29.44       25.41      3.11 o 
  -2   1  11      109.38      107.18      4.82 o 
  -1   1  11      127.29      116.83      5.24 o 
   0   1  11      180.80      169.60      6.15 o 
   1   1  11        1.60        2.08      2.94 o 
   2   1  11      238.55      217.41     14.95 o 
   3   1  11       18.49       15.75      9.50 o 
   4   1  11      102.31       95.18      8.35 o 
   5   1  11      168.81      159.33     16.33 o 
   6   1  11      101.54       79.57     13.91 o 
   7   1  11       32.00       30.62      8.20 o 
  -9   2  11       78.05       90.16      6.34 o 
  -8   2  11       15.20       12.72      3.75 o 
  -7   2  11      132.44      140.18      6.85 o 
  -6   2  11        0.49        0.06      2.63 o 
  -5   2  11       14.60       13.04      3.01 o 
  -4   2  11      104.01      103.90      4.97 o 
  -3   2  11       21.79       27.51      3.20 o 
  -2   2  11      168.91      168.09      9.61 o 
  -1   2  11        8.90        1.57      2.60 o 
   0   2  11       51.65       58.89      5.35 o 
   1   2  11       39.46       32.93      3.95 o 
   2   2  11       56.12       57.91      6.17 o 
   3   2  11       79.51       65.62      7.45 o 
   4   2  11       74.04       74.63     14.51 o 
   5   2  11       50.42       50.89      6.63 o 
   6   2  11       16.19       24.07      6.01 o 
   7   2  11      102.04      112.68     12.65 o 
  -9   3  11       72.03       71.49      5.81 o 
  -8   3  11       40.63       49.04      4.84 o 
  -7   3  11       33.00       32.82      4.17 o 
  -6   3  11       17.73       17.65      3.95 o 
  -5   3  11       66.09       76.15      5.89 o 
  -4   3  11       55.79       61.04      5.24 o 
  -3   3  11       26.61       18.75      5.90 o 
  -2   3  11      267.22      265.79      8.40 o 
  -1   3  11       47.19       43.17      3.98 o 
   0   3  11        2.82        3.90      3.32 o 
   1   3  11       70.43       78.99      5.79 o 
   2   3  11       40.43       34.87      4.45 o 
   3   3  11       38.78       41.90      6.03 o 
   4   3  11      233.45      254.97     16.77 o 
   5   3  11       63.96       72.78      8.77 o 
   6   3  11      157.02      154.35     10.54 o 
   7   3  11        2.74        6.88      5.71 o 
  -8   4  11       62.48       71.97      7.18 o 
  -7   4  11      100.30      106.42      7.97 o 
  -6   4  11       58.30       63.59      9.56 o 
  -5   4  11        0.45        3.30      3.39 o 
  -4   4  11       10.84       11.29      3.71 o 
  -3   4  11      112.11       93.83      6.16 o 
  -2   4  11      108.59      114.74      6.55 o 
  -1   4  11       93.77      100.66      6.10 o 
   0   4  11      111.57      110.09      5.46 o 
   1   4  11      139.43      134.80      7.04 o 
   2   4  11       45.55       42.04      4.82 o 
   3   4  11       88.30       86.65      7.52 o 
   4   4  11       16.51       15.86      8.62 o 
   5   4  11       26.21       32.67      6.12 o 
   6   4  11        6.34        8.32      5.42 o 
  -8   5  11        0.92        2.41      4.11 o 
  -7   5  11        9.73       11.52      4.20 o 
  -6   5  11       62.09       65.40      6.00 o 
  -5   5  11      205.91      214.89      8.66 o 
  -4   5  11      143.56      144.30      7.66 o 
  -3   5  11      160.76      155.62      8.47 o 
  -2   5  11       76.50       76.06      5.71 o 
  -1   5  11      172.46      174.01      7.71 o 
   0   5  11        8.66       10.14      4.32 o 
   1   5  11       52.94       57.52      8.66 o 
   2   5  11        6.34        2.62      4.00 o 
   3   5  11        6.73       -2.02      4.58 o 
   4   5  11       42.74       39.05      6.29 o 
   5   5  11       95.92      103.08      8.93 o 
   6   5  11       72.33       86.16      8.72 o 
  -8   6  11       32.33       31.49      5.32 o 
  -7   6  11        7.54        3.59      5.31 o 
  -6   6  11       51.03       44.27      6.34 o 
  -5   6  11       23.71       19.89      4.30 o 
  -4   6  11       11.07        8.00      4.12 o 
  -3   6  11      174.21      178.03     13.61 o 
  -2   6  11      302.30      293.91      9.64 o 
  -1   6  11       30.64       31.69      4.52 o 
   0   6  11      104.87      109.70      8.73 o 
   1   6  11       13.98       14.58      4.73 o 
   2   6  11      465.98      467.22     14.59 o 
   3   6  11       27.07       18.35      6.69 o 
   4   6  11       33.77       20.73      7.07 o 
   5   6  11        1.14        4.54     10.31 o 
   6   6  11       73.08       62.63      9.72 o 
  -7   7  11       11.62       15.25      4.61 o 
  -6   7  11        5.02        3.42      4.06 o 
  -5   7  11       21.90       11.51      5.95 o 
  -4   7  11       66.00       56.54      5.70 o 
  -3   7  11       28.90       17.17      4.38 o 
  -2   7  11       43.64       46.86      5.17 o 
  -1   7  11       43.04       44.78      5.86 o 
   0   7  11       14.94       11.77      4.68 o 
   1   7  11      169.80      173.26     10.02 o 
   2   7  11      139.73      135.51      9.21 o 
   3   7  11       22.43       21.53      6.96 o 
   4   7  11       83.08       93.48     10.88 o 
   5   7  11       16.33       11.99      6.95 o 
  -6   8  11       31.71       27.74      5.08 o 
  -5   8  11        0.33        2.59      4.50 o 
  -4   8  11        0.90        7.64      3.94 o 
  -3   8  11        1.57        4.53      3.86 o 
  -2   8  11       39.94       45.00      5.60 o 
  -1   8  11       22.60       25.08      5.91 o 
   0   8  11       58.78       59.28      6.82 o 
   1   8  11       38.82       45.40      6.31 o 
   2   8  11       49.63       50.90      6.55 o 
   3   8  11       28.09       38.04     10.07 o 
   4   8  11      178.93      197.20     14.65 o 
  -6   9  11       55.63       64.12      6.64 o 
  -5   9  11       11.44        8.84      4.45 o 
  -4   9  11       66.33       67.48      6.35 o 
  -3   9  11       57.28       56.24      5.92 o 
  -2   9  11       82.66       82.15      6.61 o 
  -1   9  11       46.98       48.16      6.52 o 
   0   9  11       27.50       28.18      5.62 o 
   1   9  11        4.01        5.34      4.73 o 
   2   9  11        6.66        1.83      4.89 o 
   3   9  11      116.81      128.15     12.19 o 
   4   9  11       15.81       14.69      7.31 o 
  -4  10  11       39.59       28.58      5.45 o 
  -3  10  11       35.48       39.00      5.63 o 
  -2  10  11       51.20       49.66      6.00 o 
  -1  10  11       51.00       39.10      7.94 o 
   0  10  11       10.77       16.81      5.79 o 
   1  10  11        6.79        3.11      5.09 o 
   2  10  11      114.27      116.35     10.09 o 
  -2  11  11        2.03        3.58      5.10 o 
  -1  11  11       54.84       67.81      7.94 o 
   0  11  11       99.60       94.31      8.89 o 
  -8   0  12        0.23        6.79      4.78 o 
  -7   0  12        7.87       11.36      4.74 o 
  -6   0  12        0.05        4.37      4.22 o 
  -5   0  12        2.62       -2.32      3.70 o 
  -4   0  12       22.32       25.07      4.86 o 
  -3   0  12       94.77      117.38      7.71 o 
  -2   0  12      342.66      314.73     10.83 o 
  -1   0  12      115.38      108.83      7.06 o 
   0   0  12       90.52       77.46      7.86 o 
   1   0  12        3.42        3.68      6.98 o 
   2   0  12      176.83      172.21     17.65 o 
   3   0  12        3.29       -7.21      8.05 o 
   4   0  12       75.06       77.10     14.11 o 
   5   0  12       40.92       12.94      7.89 o 
   6   0  12        1.33       -9.92      7.88 o 
  -8   1  12       13.63        9.36      3.69 o 
  -7   1  12       16.40       20.27      3.65 o 
  -6   1  12       25.35       28.63      3.72 o 
  -5   1  12      126.06      128.21      5.86 o 
  -4   1  12       57.74       64.24      4.40 o 
  -3   1  12       38.29       45.89      3.85 o 
  -2   1  12      568.68      560.81     11.67 o 
  -1   1  12       13.00        6.28      4.89 o 
   0   1  12       35.72       37.23      3.73 o 
   1   1  12       20.42       23.14      5.03 o 
   2   1  12        3.22        1.29      5.43 o 
   3   1  12       68.03       45.20     19.44 o 
   4   1  12       90.43       74.81      9.53 o 
   5   1  12       79.63       71.43     12.54 o 
   6   1  12       21.60       11.89      7.50 o 
  -8   2  12       38.63       37.16      4.73 o 
  -7   2  12       21.06       19.22      4.00 o 
  -6   2  12       40.71       41.34      4.46 o 
  -5   2  12      138.13      138.96      7.69 o 
  -4   2  12      242.02      245.61      7.93 o 
  -3   2  12       54.63       50.06      4.52 o 
  -2   2  12       76.97       80.46      5.89 o 
  -1   2  12      398.97      399.07      9.58 o 
   0   2  12       41.24       53.25      4.43 o 
   1   2  12        8.20        1.84      2.68 o 
   2   2  12       32.99       35.21      5.80 o 
   3   2  12       76.46       83.71      7.47 o 
   4   2  12       55.63       58.57      7.02 o 
   5   2  12       36.99       36.42      8.39 o 
   6   2  12       75.62       88.47     11.62 o 
  -8   3  12       70.37       72.29      7.50 o 
  -7   3  12       49.12       58.41      5.94 o 
  -6   3  12        6.56        5.89      3.92 o 
  -5   3  12       24.12       26.47      4.45 o 
  -4   3  12       36.22       42.25      5.14 o 
  -3   3  12      153.27      155.15      7.76 o 
  -2   3  12      151.98      142.31     14.92 o 
  -1   3  12      101.74       95.35      9.50 o 
   0   3  12      117.99      132.92      7.26 o 
   1   3  12       29.20       29.56      4.46 o 
   2   3  12       73.02       71.10      6.94 o 
   3   3  12       97.60       92.47     12.79 o 
   4   3  12       65.39       73.72      7.81 o 
   5   3  12       11.63       20.71      6.10 o 
   6   3  12        4.15       -0.30      7.01 o 
  -7   4  12       46.95       52.37      6.86 o 
  -6   4  12       11.59        5.56      3.46 o 
  -5   4  12       59.39       70.23      8.23 o 
  -4   4  12      160.43      152.50      8.01 o 
  -3   4  12       50.73       48.24      5.18 o 
  -2   4  12       30.97       20.12      4.45 o 
  -1   4  12       62.28       60.68      5.31 o 
   0   4  12       65.56       74.75      6.76 o 
   1   4  12       16.15       14.70      3.95 o 
   2   4  12       18.74       21.54      5.29 o 
   3   4  12       11.26        9.74      7.50 o 
   4   4  12       92.10       91.30      8.67 o 
   5   4  12       21.39       16.65      5.84 o 
  -7   5  12       55.28       59.15      6.34 o 
  -6   5  12       81.57       73.97      6.42 o 
  -5   5  12       33.31       18.11      4.44 o 
  -4   5  12       22.04       18.74      5.27 o 
  -3   5  12       51.02       44.88      5.24 o 
  -2   5  12       62.12       58.56      5.52 o 
  -1   5  12       28.54       39.10      5.14 o 
   0   5  12        6.28       -0.03      3.93 o 
   1   5  12        8.23        6.01      4.43 o 
   2   5  12      175.43      175.96     25.85 o 
   3   5  12       49.24       56.26      8.53 o 
   4   5  12      103.49      110.88     11.21 o 
   5   5  12       88.32       84.93     11.16 o 
  -7   6  12       10.54        8.08      4.55 o 
  -6   6  12       41.24       45.64      5.67 o 
  -5   6  12      143.31      142.25      8.27 o 
  -4   6  12       41.45       45.85      5.23 o 
  -3   6  12        1.77       -2.11      3.53 o 
  -2   6  12       83.08       82.06      8.78 o 
  -1   6  12       51.63       44.07      7.30 o 
   0   6  12       60.21       63.65      6.91 o 
   1   6  12      206.92      219.51     10.67 o 
   2   6  12       30.39       44.10      6.05 o 
   3   6  12       47.06       60.91      9.41 o 
   4   6  12       89.34       91.32     11.02 o 
  -6   7  12      154.15      157.64      8.99 o 
  -5   7  12        7.22       10.85      4.55 o 
  -4   7  12       38.99       43.37      6.06 o 
  -3   7  12        8.99        9.00      4.49 o 
  -2   7  12       25.96       21.40      6.32 o 
  -1   7  12       34.88       39.49      6.15 o 
   0   7  12      135.08      148.29      9.74 o 
   1   7  12       55.63       57.97     11.62 o 
   2   7  12       10.75       16.36      5.46 o 
   3   7  12        5.40        9.00      6.82 o 
   4   7  12       76.63       75.38     10.10 o 
  -5   8  12       51.76       61.29      6.39 o 
  -4   8  12       32.44       39.30      5.53 o 
  -3   8  12       56.75       67.71      6.39 o 
  -2   8  12       26.54       27.77      4.98 o 
  -1   8  12       44.44       49.95      6.92 o 
   0   8  12       35.18       28.86      9.53 o 
   1   8  12       62.65       64.02      8.45 o 
   2   8  12       58.64       59.78      7.31 o 
   3   8  12       68.23       70.60     10.13 o 
  -4   9  12        5.25        6.49      4.42 o 
  -3   9  12       39.57       45.33      6.32 o 
  -2   9  12       65.80       76.08     11.13 o 
  -1   9  12        8.27        6.08      9.04 o 
   0   9  12        3.11       -1.89      4.96 o 
   1   9  12       78.73       90.69      8.56 o 
   2   9  12       47.57       53.48      7.48 o 
  -2  10  12       10.65        7.38      5.30 o 
  -1  10  12        3.98       -4.16      4.78 o 
  -7   0  13       43.90       49.60      6.59 o 
  -6   0  13       22.17       31.36      5.75 o 
  -5   0  13        1.56        8.49      4.52 o 
  -4   0  13        0.89        2.96      4.34 o 
  -3   0  13      151.66      170.11     11.47 o 
  -2   0  13      142.97      142.50     10.76 o 
  -1   0  13       77.92       78.99     10.21 o 
   0   0  13       21.90       39.39     10.46 o 
   1   0  13        1.20        2.69      8.10 o 
   2   0  13        9.45       17.23      9.82 o 
   3   0  13      100.40      124.89     17.10 o 
   4   0  13        0.04       -4.25      8.58 o 
   5   0  13      151.88      156.68     20.48 o 
  -7   1  13       40.75       42.37      5.25 o 
  -6   1  13       13.42       14.07      4.25 o 
  -5   1  13       38.36       43.07      4.76 o 
  -4   1  13       49.64       58.21      4.91 o 
  -3   1  13       16.87       18.96      3.76 o 
  -2   1  13       34.82       35.20      4.11 o 
  -1   1  13       45.01       43.91      4.41 o 
   0   1  13      131.02      137.30      8.65 o 
   1   1  13      193.91      206.30     21.15 o 
   2   1  13        2.49        9.17      6.13 o 
   3   1  13       16.66       11.87      8.36 o 
   4   1  13       50.07       16.81     23.54 o 
   5   1  13       30.66       22.69     11.27 o 
  -7   2  13        4.20        6.19      4.19 o 
  -6   2  13       18.25       18.12      4.51 o 
  -5   2  13       19.60       13.44      4.27 o 
  -4   2  13        5.96        3.12      4.03 o 
  -3   2  13       38.03       36.63      4.36 o 
  -2   2  13      236.71      230.65      7.79 o 
  -1   2  13       89.47      105.96      7.04 o 
   0   2  13       51.26       48.48      5.09 o 
   1   2  13       12.99        6.83      4.60 o 
   2   2  13       47.35       22.81     33.00 o 
   3   2  13       10.24       14.43      6.62 o 
   4   2  13       43.90       28.83      8.10 o 
   5   2  13       60.60       78.60     11.34 o 
  -7   3  13        1.86        5.34      4.36 o 
  -6   3  13        5.76        4.97      4.07 o 
  -5   3  13        3.87       -0.55      3.89 o 
  -4   3  13       19.22       25.23      4.54 o 
  -3   3  13       37.85       35.36      5.01 o 
  -2   3  13       69.04       79.95      6.17 o 
  -1   3  13      407.85      401.33     15.73 o 
   0   3  13      188.37      172.28     18.99 o 
   1   3  13      101.53      116.68     14.14 o 
   2   3  13       28.18       38.40      6.12 o 
   3   3  13       41.55       36.63      6.27 o 
   4   3  13       13.26       19.82      7.84 o 
  -6   4  13        5.77        2.76      4.08 o 
  -5   4  13       20.67       19.13      7.53 o 
  -4   4  13       11.24       11.55      6.86 o 
  -3   4  13       94.89       95.89      7.09 o 
  -2   4  13      157.33      165.93      8.08 o 
  -1   4  13      228.79      213.67     10.19 o 
   0   4  13       71.12       70.68      6.94 o 
   1   4  13       10.28        5.60     12.90 o 
   2   4  13       38.66       49.73      8.46 o 
   3   4  13        5.64       -3.47      5.68 o 
   4   4  13       48.22       59.16     13.36 o 
  -6   5  13       72.08       76.16      6.69 o 
  -5   5  13       45.76       46.46      5.76 o 
  -4   5  13       19.38       28.21      6.40 o 
  -3   5  13       37.35       49.30      5.99 o 
  -2   5  13        9.48       21.40      5.40 o 
  -1   5  13      135.43      131.24      9.04 o 
   0   5  13       32.49       37.70      8.59 o 
   1   5  13       10.76       20.68      5.38 o 
   2   5  13       38.29       36.72      7.90 o 
   3   5  13       49.81       49.92      9.13 o 
  -5   6  13       26.06       20.75      4.89 o 
  -4   6  13       17.64       15.41      4.49 o 
  -3   6  13      111.06      110.00      7.46 o 
  -2   6  13       28.54       19.25      4.58 o 
  -1   6  13       24.60       17.14      5.34 o 
   0   6  13        9.76        7.22      5.02 o 
   1   6  13       51.03       43.40      6.56 o 
   2   6  13      154.52      162.97     13.44 o 
   3   6  13      168.33      175.41     14.20 o 
  -4   7  13       67.53       78.09      8.02 o 
  -3   7  13       13.95       17.68      4.69 o 
  -2   7  13      143.66      139.77     12.94 o 
  -1   7  13       24.88       26.99      6.02 o 
   0   7  13       11.04        9.08      5.17 o 
   1   7  13       22.80       25.12      6.02 o 
   2   7  13       58.98       52.14      9.22 o 
  -3   8  13       24.00       29.51      5.44 o 
  -2   8  13      117.40      123.37      9.81 o 
  -1   8  13       18.38       26.37      6.79 o 
   0   8  13        9.92       14.70      5.78 o 
   1   8  13        6.53        4.85      5.03 o 
  -6   0  14       66.32       81.04     13.27 o 
  -5   0  14        8.52       10.58      6.45 o 
  -4   0  14       39.05       37.88      7.34 o 
  -3   0  14        0.16        3.21      5.41 o 
  -2   0  14       30.22       19.04      9.86 o 
  -1   0  14       18.17       22.23      7.71 o 
   0   0  14       59.69       49.37     11.92 o 
   1   0  14        7.01       -1.93      8.49 o 
   2   0  14       84.53       89.71     15.49 o 
   3   0  14       40.69       28.09     11.56 o 
  -6   1  14        4.71       10.98      4.50 o 
  -5   1  14       86.27      101.24      7.20 o 
  -4   1  14       40.96       44.49      5.53 o 
  -3   1  14       50.26       53.54      5.65 o 
  -2   1  14       16.97        8.90      4.05 o 
  -1   1  14       16.80       21.19      5.31 o 
   0   1  14       28.80       42.49     11.45 o 
   1   1  14       99.40      113.76     12.48 o 
   2   1  14       18.89       12.95      9.76 o 
   3   1  14        7.01        9.29      7.24 o 
  -5   2  14       24.83       36.04      5.94 o 
  -4   2  14       12.54       17.04      4.50 o 
  -3   2  14       10.58       17.89      4.50 o 
  -2   2  14       30.10       40.19      6.63 o 
  -1   2  14       34.93       47.60      6.78 o 
   0   2  14       64.67       41.28     11.12 o 
   1   2  14        3.42        5.04      5.98 o 
   2   2  14       18.56       12.42      6.40 o 
   3   2  14        3.88       -1.13      5.90 o 
  -5   3  14       75.11       86.86      7.15 o 
  -4   3  14        0.05        2.38      4.45 o 
  -3   3  14        3.34        1.99      3.95 o 
  -2   3  14       57.53       51.54      5.60 o 
  -1   3  14       40.59       36.48      6.13 o 
   0   3  14       13.67        6.82     14.30 o 
   1   3  14        3.44       -2.96      5.44 o 
   2   3  14       75.19       92.21     16.43 o 
   3   3  14      295.92      337.28     18.06 o 
  -5   4  14        9.26        6.59      4.51 o 
  -4   4  14       10.24       12.99      4.50 o 
  -3   4  14      139.38      149.37     13.48 o 
  -2   4  14       72.35       75.40     11.16 o 
  -1   4  14      140.48      144.15      9.82 o 
   0   4  14       38.80       37.86      8.38 o 
   1   4  14       63.83       54.63      8.74 o 
   2   4  14       47.60       59.02     20.96 o 
  -4   5  14       54.57       50.52      6.10 o 
  -3   5  14      119.64      114.43      7.76 o 
  -2   5  14      431.26      443.30     15.26 o 
  -1   5  14      271.83      277.73     27.64 o 
   0   5  14       53.80       52.60      8.95 o 
   1   5  14        0.69       -8.23      5.65 o 
  -3   6  14       85.90       86.51      7.22 o 
  -2   6  14      109.16      118.02      9.41 o 
  -1   6  14       69.19       74.87      8.01 o 
   0   6  14      139.03      145.27     11.53 o 
  -3   0  15       15.27       12.84      6.68 o 
  -2   0  15        2.41        2.81      5.95 o 
  -1   0  15        4.11       -3.31      8.32 o 
   0   0  15       39.00       40.60     12.08 o 
   1   0  15        2.54        7.00     10.40 o 
  -3   1  15       37.43       40.79      6.49 o 
  -2   1  15       30.17       38.99      6.32 o 
  -1   1  15       46.19       34.85     12.09 o 
   0   1  15       33.04       32.15      8.31 o 
  -3   2  15        0.02        1.59      4.79 o 
  -2   2  15       46.99       58.50      8.62 o 
  -1   2  15        8.09       10.36      9.29 o 
   0   2  15      122.72      160.13     19.43 o 
  -2   3  15        3.64       10.30      5.31 o 
  -1   3  15       49.61       49.89      8.47 o 
                                                 
